# Supplementary material for: Study on supplemental test to improve the detection of bovine tuberculosis in individual animals and herds
Source: BMC Vet Res. 2021 Mar 31;17:137. doi: 10.1186/s12917-021-02839-4 (PMC8011399; doi:10.1186/s12917-021-02839-4)
Supplement: Supplementary file 1 — Additional file 1. [file 12917_2021_2839_MOESM1_ESM.xlsx]

## Sheet: kappa
ORDEM	FAZENDA	ID	IDADE	ELISA	ELISA2	CCT	CCT2	PPDb	PPDb2
1	1	1	10	1	0	1	0	1	0		FAZENDAS	RESENHA	FAZENDA
2	1	2	2	1	0	1	0	1	0			1	CAPITAO POCO
3	1	3	2	1	0	1	0	1	0			2	GARRAFAO DO NORTE
4	1	4	10	1	0	1	0	1	0			3	SAO FRANCISCO
5	1	5	7	1	0	1	0	1	0			4	CASTANHAL
6	1	6	11	1	0	1	0	1	0			5	SANTA ISABEL
7	1	7	2	1	0	1	0	1	0
8	1	8	11	1	0	1	0	1	0
9	1	9	10	1	0	1	0	1	0		CCT e SCT	1	NEGATIVO
10	1	10	16	1	0	1	0	1	0			2	INCONCLUSIVO
12	1	11	16	1	0	1	0	1	0			3	POSITIVO
13	1	12	11	1	0	1	0	1	0
14	1	13	8	1	0	1	0	1	0
15	1	14	11	1	0	1	0	1	0		ELISA	1	NEGATIVO
16	1	15	16	1	0	1	0	1	0			3	POSITIVO
17	1	16	11	1	0	1	0	1	0
18	1	17	7	1	0	1	0	1	0
19	1	18	15	1	0	1	0	1	0		SCT
20	1	19	15	1	0	1	0	1	0		B (mm)	Sensibilidade	Consistência	Outras alterações	Interpretação
22	1	20	9	1	0	1	0	1	0		0 a 1,9	-	-	-	NEGATIVO
23	1	21	9	1	0	1	0	1	0		2,0 a 3,9	pouca dor	endurecida	delimitada	INCONCLUSIVO
24	1	22	4	1	0	1	0	1	0		2,0 a 3,9	muita dor	macia	exsudato, necrose	POSITIVO
25	1	23	17	1	0	1	0	1	0		>=4,0	-	-	-	POSITIVO
26	1	24	17	1	0	1	0	1	0
27	1	25	16	1	0	1	0	1	0
28	1	26	17	1	0	1	0	1	0
29	1	27	18	1	0	1	0	1	0		CCT
30	1	28	17	1	0	1	0	1	0		DB - A (mm)	Interpretação
31	1	29	7	1	0	1	0	1	0
32	1	30	17	1	0	1	0	1	0		≤ 1,9	NEGATIVO
33	1	31	9	1	0	1	0	1	0		2,0 a 3,9	INCONCLUSIVO
34	1	32	10	1	0	1	0	1	0		>= 4,0	POSITIVO
35	1	33	15	1	0	1	0	1	0
36	1	34	7	1	0	1	0	1	0
37	1	35	6	1	0	1	0	1	0
38	1	36	7	1	0	1	0	1	0
39	1	37	16	1	0	1	0	1	0
40	1	38	2	1	0	1	0	1	0
41	1	39	16	1	0	1	0	1	0
42	1	40	3	1	0	1	0	1	0
43	1	41	18	1	0	1	0	1	0
44	1	42	16	1	0	1	0	1	0
45	1	43	7	1	0	1	0	1	0
46	1	44	2	1	0	1	0	1	0
47	1	45	2	1	0	1	0	1	0
48	1	46	17	1	0	1	0	1	0
50	1	47	10	1	0	1	0	1	0
51	1	48	17	1	0	1	0	1	0
52	1	49	17	1	0	1	0	1	0
53	1	50	17	1	0	1	0	1	0
54	1	51	7	1	0	1	0	1	0
55	1	52	17	1	0	1	0	1	0
56	1	53	17	1	0	1	0	1	0
57	1	54	18	1	0	1	0	1	0
58	1	55	6	1	0	1	0	1	0
59	1	56	17	1	0	1	0	1	0
60	1	57	14	1	0	1	0	1	0
61	1	58	2	1	0	1	0	1	0
62	1	59	11	1	0	1	0	1	0
63	1	60	15	1	0	1	0	1	0
65	1	61	17	1	0	1	0	1	0
66	1	62	17	1	0	1	0	1	0
67	1	63	8	1	0	1	0	1	0
68	1	64	16	1	0	1	0	1	0
69	1	65	10	1	0	1	0	1	0
70	1	66	8	1	0	1	0	1	0
71	1	67	17	1	0	1	0	1	0
72	1	68	11	1	0	1	0	1	0
73	1	69	18	1	0	1	0	1	0
74	1	70	17	1	0	1	0	1	0
75	1	71	7	1	0	1	0	1	0
76	1	72	17	1	0	1	0	1	0
77	1	73	17	1	0	1	0	1	0
78	1	74	17	1	0	1	0	1	0
79	1	75	15	1	0	1	0	1	0
80	1	76	17	1	0	1	0	1	0
81	2	77	3	1	0	1	0	1	0
82	2	78	3	1	0	1	0	1	0
83	2	79	5	1	0	1	0	1	0
85	2	80	5	1	0	1	0	1	0
87	2	81	3	1	0	1	0	1	0
88	2	82	12	1	0	1	0	1	0
89	2	83	5	1	0	1	0	1	0
90	2	84	5	1	0	1	0	1	0
91	2	85	8	1	0	1	0	1	0
92	2	86	4	1	0	1	0	1	0
95	2	87	5	1	0	1	0	1	0
96	2	88	6	1	0	1	0	1	0
97	2	89	6	1	0	1	0	1	0
98	2	90	6	1	0	1	0	1	0
99	2	91	6	1	0	1	0	1	0
101	2	92	7	1	0	1	0	1	0
102	2	93	3	1	0	1	0	1	0
103	2	94	3	1	0	1	0	1	0
104	2	95	3	1	0	1	0	1	0
105	2	96	3	1	0	1	0	1	0
106	2	97	2	1	0	1	0	1	0
107	2	98	3	1	0	1	0	1	0
108	2	99	3	1	0	1	0	1	0
109	2	100	3	1	0	1	0	1	0
110	2	101	2	1	0	1	0	1	0
111	2	102	3	1	0	1	0	1	0
112	2	103	2	1	0	1	0	1	0
113	2	104	3	1	0	1	0	1	0
114	2	105	3	1	0	1	0	1	0
117	2	106	6	1	0	1	0	1	0
118	2	107	9	1	0	1	0	1	0
119	2	108	9	1	0	1	0	1	0
120	2	109	3	1	0	1	0	1	0
122	2	110	10	1	0	1	0	1	0
123	2	111	3	1	0	1	0	1	0
124	2	112	9	1	0	1	0	1	0
125	2	113	6	1	0	1	0	1	0
126	2	114	6	1	0	1	0	1	0
127	2	115	7	1	0	1	0	1	0
128	2	116	3	1	0	1	0	1	0
131	2	117	6	1	0	1	0	1	0
132	2	118	2	1	0	1	0	1	0
133	2	119	10	1	0	1	0	1	0
134	2	120	9	1	0	1	0	1	0
135	2	121	6	1	0	1	0	1	0
136	2	122	4	1	0	1	0	1	0
138	2	123	2	1	0	1	0	1	0
139	2	124	4	1	0	1	0	1	0
140	2	125	4	1	0	1	0	1	0
141	2	126	2	1	0	1	0	1	0
142	2	127	5	1	0	1	0	1	0
143	2	128	10	1	0	1	0	1	0
144	2	129	5	1	0	1	0	1	0
145	2	130	4	1	0	1	0	1	0
146	2	131	10	1	0	1	0	1	0
147	2	132	11	1	0	1	0	1	0
148	2	133	6	1	0	1	0	1	0
149	2	134	7	1	0	1	0	1	0
150	2	135	9	1	0	1	0	1	0
151	2	136	4	1	0	1	0	1	0
152	2	137	9	1	0	1	0	1	0
153	2	138	2	1	0	1	0	1	0
154	2	139	9	1	0	1	0	1	0
155	2	140	8	1	0	1	0	1	0
156	2	141	4	1	0	1	0	1	0
157	2	142	9	1	0	1	0	1	0
158	2	143	6	1	0	1	0	1	0
159	2	144	9	1	0	1	0	1	0
160	2	145	8	1	0	1	0	1	0
161	3	146	6	1	0	1	0	1	0
162	3	147	6	1	0	1	0	1	0
163	3	148	4	1	0	1	0	1	0
164	3	149	5	1	0	1	0	1	0
165	3	150	6	1	0	1	0	1	0
167	3	151	6	1	0	1	0	1	0
168	3	152	6	1	0	1	0	1	0
169	3	153	5	1	0	1	0	1	0
171	3	154	5	1	0	1	0	1	0
172	3	155	6	1	0	1	0	1	0
173	3	156	5	1	0	1	0	1	0
175	3	157	4	1	0	1	0	1	0
176	3	158	5	1	0	1	0	1	0
177	3	159	6	1	0	1	0	1	0
179	3	160	5	1	0	1	0	1	0
180	3	161	4	1	0	1	0	1	0
181	3	162	5	1	0	1	0	1	0
182	3	163	6	1	0	1	0	1	0
183	3	164	4	1	0	1	0	1	0
184	3	165	6	1	0	1	0	1	0
185	3	166	5	1	0	1	0	1	0
189	3	167	4	1	0	1	0	1	0
191	3	168	4	1	0	1	0	1	0
192	3	169	4	1	0	1	0	1	0
193	3	170	5	1	0	1	0	1	0
194	3	171	4	1	0	1	0	1	0
195	3	172	4	1	0	1	0	1	0
197	3	173	5	1	0	1	0	1	0
198	3	174	6	1	0	1	0	1	0
199	3	175	6	1	0	1	0	1	0
200	3	176	4	1	0	1	0	1	0
201	3	177	6	1	0	1	0	1	0
202	3	178	5	1	0	1	0	1	0
203	3	179	4	1	0	1	0	1	0
205	3	180	5	1	0	1	0	1	0
206	3	181	6	1	0	1	0	1	0
207	3	182	5	1	0	1	0	1	0
209	3	183	5	1	0	1	0	1	0
210	3	184	5	1	0	1	0	1	0
211	3	185	4	1	0	1	0	1	0
212	3	186	6	1	0	1	0	1	0
213	3	187	4	1	0	1	0	1	0
214	3	188	6	1	0	1	0	1	0
216	3	189	5	1	0	1	0	1	0
217	3	190	5	1	0	1	0	1	0
219	3	191	5	1	0	1	0	1	0
220	3	192	4	1	0	1	0	1	0
221	3	193	4	1	0	1	0	1	0
223	3	194	6	1	0	1	0	1	0
224	3	195	9	1	0	1	0	1	0
226	3	196	5	1	0	1	0	1	0
227	3	197	5	1	0	1	0	1	0
228	3	198	6	1	0	1	0	1	0
229	3	199	6	1	0	1	0	1	0
230	3	200	5	1	0	1	0	1	0
231	3	201	4	1	0	1	0	1	0
232	3	202	5	1	0	1	0	1	0
233	3	203	5	1	0	1	0	1	0
235	3	204	5	1	0	1	0	1	0
236	3	205	6	1	0	1	0	1	0
237	3	206	5	1	0	1	0	1	0
238	3	207	5	1	0	1	0	1	0
241	4	208	6	1	0	1	0	1	0
243	4	209	7	1	0	1	0	1	0
248	4	210	9	1	0	1	0	1	0
252	4	211	3	1	0	1	0	1	0
253	4	212	4	1	0	1	0	1	0
254	4	213	8	1	0	1	0	1	0
255	4	214	9	1	0	1	0	1	0
256	4	215	3	1	0	1	0	1	0
258	4	216	4	1	0	1	0	1	0
263	4	217	7	1	0	1	0	1	0
264	4	218	6	1	0	1	0	1	0
265	4	219	9	1	0	1	0	1	0
268	4	220	3	1	0	1	0	1	0
269	4	221	4	1	0	1	0	1	0
271	4	222	9	1	0	1	0	1	0
274	4	223	10	1	0	1	0	1	0
276	4	224	4	1	0	1	0	1	0
277	4	225	15	1	0	1	0	1	0
278	4	226	3	1	0	1	0	1	0
279	4	227	5	1	0	1	0	1	0
280	4	228	11	1	0	1	0	1	0
282	4	229	4	1	0	1	0	1	0
284	4	230	9	1	0	1	0	1	0
285	4	231	6	1	0	1	0	1	0
286	4	232	12	1	0	1	0	1	0
287	4	233	12	1	0	1	0	1	0
288	4	234	14	1	0	1	0	1	0
289	4	235	4	1	0	1	0	1	0
290	4	236	10	1	0	1	0	1	0
294	4	237	9	1	0	1	0	1	0
296	4	238	9	1	0	1	0	1	0
298	4	239	6	1	0	1	0	1	0
303	4	240	12	1	0	1	0	1	0
304	4	241	7	1	0	1	0	1	0
305	4	242	4	1	0	1	0	1	0
306	4	243	12	1	0	1	0	1	0
307	4	244	8	1	0	1	0	1	0
308	4	245	8	1	0	1	0	1	0
309	4	246	10	1	0	1	0	1	0
310	4	247	9	1	0	1	0	1	0
311	4	248	12	1	0	1	0	1	0
312	4	249	6	1	0	1	0	1	0
313	4	250	7	1	0	1	0	1	0
315	4	251	11	1	0	1	0	1	0
316	4	252	11	1	0	1	0	1	0
317	4	253	5	1	0	1	0	1	0
319	4	254	9	1	0	1	0	1	0
320	4	255	11	1	0	1	0	1	0
321	5	256	11	1	0	1	0	1	0
322	5	257	7	1	0	1	0	1	0
325	5	258	11	1	0	1	0	1	0
327	5	259	4	1	0	1	0	1	0
328	5	260	8	1	0	1	0	1	0
329	5	261	6	1	0	1	0	1	0
330	5	262	6	1	0	1	0	1	0
331	5	263	8	1	0	1	0	1	0
332	5	264	5	1	0	1	0	1	0
334	5	265	8	1	0	1	0	1	0
335	5	266	6	1	0	1	0	1	0
336	5	267	6	1	0	1	0	1	0
337	5	268	5	1	0	1	0	1	0
338	5	269	6	1	0	1	0	1	0
340	5	270	6	1	0	1	0	1	0
341	5	271	4	1	0	1	0	1	0
342	5	272	4	1	0	1	0	1	0
343	5	273	4	1	0	1	0	1	0
344	5	274	5	1	0	1	0	1	0
345	5	275	5	1	0	1	0	1	0
346	5	276	5	1	0	1	0	1	0
347	5	277	5	1	0	1	0	1	0
348	5	278	5	1	0	1	0	1	0
349	5	279	4	1	0	1	0	1	0
350	5	280	4	1	0	1	0	1	0
351	5	281	8	1	0	1	0	1	0
352	5	282	9	1	0	1	0	1	0
353	5	283	8	1	0	1	0	1	0
355	5	284	4	1	0	1	0	1	0
357	5	285	9	1	0	1	0	1	0
358	5	286	10	1	0	1	0	1	0
359	5	287	6	1	0	1	0	1	0
360	5	288	6	1	0	1	0	1	0
361	5	289	3	1	0	1	0	1	0
362	5	290	7	1	0	1	0	1	0
364	5	291	3	1	0	1	0	1	0
365	5	292	3	1	0	1	0	1	0
366	5	293	3	1	0	1	0	1	0
367	5	294	7	1	0	1	0	1	0
368	5	295	3	1	0	1	0	1	0
369	5	296	4	1	0	1	0	1	0
370	5	297	4	1	0	1	0	1	0
371	5	298	3	1	0	1	0	1	0
372	5	299	3	1	0	1	0	1	0
373	5	300	3	1	0	1	0	1	0
374	5	301	7	1	0	1	0	1	0
375	5	302	3	1	0	1	0	1	0
376	5	303	4	1	0	1	0	1	0
377	5	304	6	1	0	1	0	1	0
379	5	305	7	1	0	1	0	1	0
380	5	306	7	1	0	1	0	1	0
381	5	307	4	1	0	1	0	1	0
382	5	308	4	1	0	1	0	1	0
383	5	309	7	1	0	1	0	1	0
384	5	310	4	1	0	1	0	1	0
385	5	311	4	1	0	1	0	1	0
386	5	312	4	1	0	1	0	1	0
387	5	313	6	1	0	1	0	1	0
388	5	314	6	1	0	1	0	1	0
389	5	315	3	1	0	1	0	1	0
390	5	316	4	1	0	1	0	1	0
391	5	317	4	1	0	1	0	1	0
392	5	318	4	1	0	1	0	1	0
394	5	319	3	1	0	1	0	1	0
395	5	320	4	1	0	1	0	1	0
396	5	321	6	1	0	1	0	1	0
397	5	322	3	1	0	1	0	1	0
398	5	323	3	1	0	1	0	1	0
399	5	324	3	1	0	1	0	1	0
400	5	325	3	1	0	1	0	1	0
64	1	326	16	3	1	1	0	1	0
84	2	327	3	3	1	1	0	1	0
86	2	328	10	3	1	1	0	1	0
94	2	329	6	3	1	1	0	1	0
100	2	330	4	3	1	1	0	1	0
130	2	331	4	3	1	1	0	1	0
187	3	332	4	3	1	1	0	1	0
190	3	333	5	3	1	1	0	1	0
196	3	334	6	3	1	1	0	1	0
204	3	335	5	3	1	1	0	1	0
215	3	336	5	3	1	1	0	1	0
225	3	337	5	3	1	1	0	1	0
234	3	338	4	3	1	1	0	1	0
293	4	339	9	3	1	1	0	1	0
300	4	340	9	3	1	1	0	1	0
378	5	341	4	3	1	1	0	1	0
11	1	342	9	1	0	1	0	2	1
21	1	343	10	1	0	1	0	2	1
49	1	344	2	1	0	1	0	2	1
93	2	345	4	1	0	1	0	2	1
115	2	346	3	1	0	1	0	2	1
116	2	347	3	1	0	1	0	2	1
121	2	348	4	1	0	1	0	2	1
129	2	349	10	1	0	1	0	2	1
137	2	350	4	1	0	1	0	2	1
166	3	351	5	1	0	1	0	2	1
178	3	352	6	1	0	1	0	2	1
186	3	353	5	1	0	1	0	2	1
188	3	354	4	1	0	1	0	2	1
208	3	355	5	1	0	1	0	2	1
218	3	356	5	1	0	1	0	2	1
222	3	357	5	1	0	1	0	2	1
239	3	358	6	1	0	1	0	2	1
240	3	359	6	1	0	1	0	2	1
244	4	360	6	1	0	1	0	2	1
245	4	361	4	1	0	1	0	2	1
246	4	362	6	1	0	1	0	2	1
247	4	363	6	1	0	1	0	2	1
249	4	364	6	1	0	1	0	2	1
250	4	365	3	1	0	1	0	2	1
251	4	366	4	1	0	1	0	2	1
257	4	367	11	1	0	1	0	2	1
259	4	368	8	1	0	1	0	2	1
260	4	369	8	1	0	1	0	2	1
267	4	370	11	1	0	1	0	2	1
270	4	371	4	1	0	1	0	2	1
272	4	372	12	1	0	1	0	2	1
273	4	373	11	1	0	1	0	2	1
275	4	374	10	1	0	1	0	2	1
281	4	375	10	1	0	1	0	2	1
283	4	376	4	1	0	1	0	2	1
295	4	377	4	1	0	1	0	2	1
301	4	378	6	1	0	1	0	2	1
302	4	379	9	1	0	1	0	2	1
314	4	380	4	1	0	1	0	2	1
318	4	381	4	1	0	1	0	2	1
323	5	382	15	1	0	1	0	2	1
324	5	383	7	1	0	1	0	2	1
326	5	384	8	1	0	1	0	2	1
333	5	385	6	1	0	1	0	2	1
339	5	386	5	1	0	1	0	2	1
354	5	387	4	1	0	1	0	2	1
356	5	388	7	1	0	1	0	2	1
363	5	389	3	1	0	1	0	2	1
393	5	390	7	1	0	1	0	2	1
174	3	391	5	3	1	1	0	2	1
262	4	392	11	3	1	1	0	2	1
266	4	393	4	3	1	1	0	2	1
299	4	394	4	3	1	1	0	2	1
242	4	395	4	1	0	1	0	3	1
261	4	396	10	1	0	1	0	3	1
292	4	397	11	3	1	1	0	3	1
297	4	398	9	3	1	1	0	3	1
170	3	399	5	1	0	2	1	2	1
291	4	400	10	1	0	2	1	3	1
						Animais ELISA		Animais CCT
				inconclusivos	54	174	2.4	170	3.9
				positivos ELISA	4	262	2.2
				positivos CCT	1	266	3.1
						299	2

## Sheet: glimmix
ordem1	ordem2	FAZENDA	ID	IDADE	TRAT	RESULTADO
1	1	1	1	10	1	0		trat
2	2	1	2	2	1	0		1	elisa
3	3	1	3	2	1	0		2	cct
4	4	1	4	10	1	0		3	ppdb
5	5	1	5	7	1	0
6	6	1	6	11	1	0
7	7	1	7	2	1	0		FAZENDAS	RESENHA	FAZENDA
8	8	1	8	11	1	0			1	CAPITAO POCO
9	9	1	9	10	1	0			2	GARRAFAO DO NORTE
10	10	1	10	16	1	0			3	SAO FRANCISCO
11	12	1	11	16	1	0			4	CASTANHAL
12	13	1	12	11	1	0			5	SANTA ISABEL
13	14	1	13	8	1	0
14	15	1	14	11	1	0
15	16	1	15	16	1	0		CCT e SCT	1	NEGATIVO
16	17	1	16	11	1	0			2	INCONCLUSIVO
17	18	1	17	7	1	0			3	POSITIVO
18	19	1	18	15	1	0
19	20	1	19	15	1	0
20	22	1	20	9	1	0		ELISA	1	NEGATIVO
21	23	1	21	9	1	0			3	POSITIVO
22	24	1	22	4	1	0
23	25	1	23	17	1	0
24	26	1	24	17	1	0		SCT
25	27	1	25	16	1	0		B (mm)	Sensibilidade	Consistência	Outras alterações	Interpretação
26	28	1	26	17	1	0		0 a 1,9	-	-	-	NEGATIVO
27	29	1	27	18	1	0		2,0 a 3,9	pouca dor	endurecida	delimitada	INCONCLUSIVO
28	30	1	28	17	1	0		2,0 a 3,9	muita dor	macia	exsudato, necrose	POSITIVO
29	31	1	29	7	1	0		>=4,0	-	-	-	POSITIVO
30	32	1	30	17	1	0
31	33	1	31	9	1	0
32	34	1	32	10	1	0
33	35	1	33	15	1	0		CCT
34	36	1	34	7	1	0		DB - A (mm)	Interpretação
35	37	1	35	6	1	0
36	38	1	36	7	1	0		≤ 1,9	NEGATIVO
37	39	1	37	16	1	0		2,0 a 3,9	INCONCLUSIVO
38	40	1	38	2	1	0		>= 4,0	POSITIVO
39	41	1	39	16	1	0
40	42	1	40	3	1	0
41	43	1	41	18	1	0
42	44	1	42	16	1	0
43	45	1	43	7	1	0
44	46	1	44	2	1	0
45	47	1	45	2	1	0
46	48	1	46	17	1	0
47	50	1	47	10	1	0
48	51	1	48	17	1	0
49	52	1	49	17	1	0
50	53	1	50	17	1	0
51	54	1	51	7	1	0
52	55	1	52	17	1	0
53	56	1	53	17	1	0
54	57	1	54	18	1	0
55	58	1	55	6	1	0
56	59	1	56	17	1	0
57	60	1	57	14	1	0
58	61	1	58	2	1	0
59	62	1	59	11	1	0
60	63	1	60	15	1	0
61	65	1	61	17	1	0
62	66	1	62	17	1	0
63	67	1	63	8	1	0
64	68	1	64	16	1	0
65	69	1	65	10	1	0
66	70	1	66	8	1	0
67	71	1	67	17	1	0
68	72	1	68	11	1	0
69	73	1	69	18	1	0
70	74	1	70	17	1	0
71	75	1	71	7	1	0
72	76	1	72	17	1	0
73	77	1	73	17	1	0
74	78	1	74	17	1	0
75	79	1	75	15	1	0
76	80	1	76	17	1	0
77	81	2	77	3	1	0
78	82	2	78	3	1	0
79	83	2	79	5	1	0
80	85	2	80	5	1	0
81	87	2	81	3	1	0
82	88	2	82	12	1	0
83	89	2	83	5	1	0
84	90	2	84	5	1	0
85	91	2	85	8	1	0
86	92	2	86	4	1	0
87	95	2	87	5	1	0
88	96	2	88	6	1	0
89	97	2	89	6	1	0
90	98	2	90	6	1	0
91	99	2	91	6	1	0
92	101	2	92	7	1	0
93	102	2	93	3	1	0
94	103	2	94	3	1	0
95	104	2	95	3	1	0
96	105	2	96	3	1	0
97	106	2	97	2	1	0
98	107	2	98	3	1	0
99	108	2	99	3	1	0
100	109	2	100	3	1	0
101	110	2	101	2	1	0
102	111	2	102	3	1	0
103	112	2	103	2	1	0
104	113	2	104	3	1	0
105	114	2	105	3	1	0
106	117	2	106	6	1	0
107	118	2	107	9	1	0
108	119	2	108	9	1	0
109	120	2	109	3	1	0
110	122	2	110	10	1	0
111	123	2	111	3	1	0
112	124	2	112	9	1	0
113	125	2	113	6	1	0
114	126	2	114	6	1	0
115	127	2	115	7	1	0
116	128	2	116	3	1	0
117	131	2	117	6	1	0
118	132	2	118	2	1	0
119	133	2	119	10	1	0
120	134	2	120	9	1	0
121	135	2	121	6	1	0
122	136	2	122	4	1	0
123	138	2	123	2	1	0
124	139	2	124	4	1	0
125	140	2	125	4	1	0
126	141	2	126	2	1	0
127	142	2	127	5	1	0
128	143	2	128	10	1	0
129	144	2	129	5	1	0
130	145	2	130	4	1	0
131	146	2	131	10	1	0
132	147	2	132	11	1	0
133	148	2	133	6	1	0
134	149	2	134	7	1	0
135	150	2	135	9	1	0
136	151	2	136	4	1	0
137	152	2	137	9	1	0
138	153	2	138	2	1	0
139	154	2	139	9	1	0
140	155	2	140	8	1	0
141	156	2	141	4	1	0
142	157	2	142	9	1	0
143	158	2	143	6	1	0
144	159	2	144	9	1	0
145	160	2	145	8	1	0
146	161	3	146	6	1	0
147	162	3	147	6	1	0
148	163	3	148	4	1	0
149	164	3	149	5	1	0
150	165	3	150	6	1	0
151	167	3	151	6	1	0
152	168	3	152	6	1	0
153	169	3	153	5	1	0
154	171	3	154	5	1	0
155	172	3	155	6	1	0
156	173	3	156	5	1	0
157	175	3	157	4	1	0
158	176	3	158	5	1	0
159	177	3	159	6	1	0
160	179	3	160	5	1	0
161	180	3	161	4	1	0
162	181	3	162	5	1	0
163	182	3	163	6	1	0
164	183	3	164	4	1	0
165	184	3	165	6	1	0
166	185	3	166	5	1	0
167	189	3	167	4	1	0
168	191	3	168	4	1	0
169	192	3	169	4	1	0
170	193	3	170	5	1	0
171	194	3	171	4	1	0
172	195	3	172	4	1	0
173	197	3	173	5	1	0
174	198	3	174	6	1	0
175	199	3	175	6	1	0
176	200	3	176	4	1	0
177	201	3	177	6	1	0
178	202	3	178	5	1	0
179	203	3	179	4	1	0
180	205	3	180	5	1	0
181	206	3	181	6	1	0
182	207	3	182	5	1	0
183	209	3	183	5	1	0
184	210	3	184	5	1	0
185	211	3	185	4	1	0
186	212	3	186	6	1	0
187	213	3	187	4	1	0
188	214	3	188	6	1	0
189	216	3	189	5	1	0
190	217	3	190	5	1	0
191	219	3	191	5	1	0
192	220	3	192	4	1	0
193	221	3	193	4	1	0
194	223	3	194	6	1	0
195	224	3	195	9	1	0
196	226	3	196	5	1	0
197	227	3	197	5	1	0
198	228	3	198	6	1	0
199	229	3	199	6	1	0
200	230	3	200	5	1	0
201	231	3	201	4	1	0
202	232	3	202	5	1	0
203	233	3	203	5	1	0
204	235	3	204	5	1	0
205	236	3	205	6	1	0
206	237	3	206	5	1	0
207	238	3	207	5	1	0
208	241	4	208	6	1	0
209	243	4	209	7	1	0
210	248	4	210	9	1	0
211	252	4	211	3	1	0
212	253	4	212	4	1	0
213	254	4	213	8	1	0
214	255	4	214	9	1	0
215	256	4	215	3	1	0
216	258	4	216	4	1	0
217	263	4	217	7	1	0
218	264	4	218	6	1	0
219	265	4	219	9	1	0
220	268	4	220	3	1	0
221	269	4	221	4	1	0
222	271	4	222	9	1	0
223	274	4	223	10	1	0
224	276	4	224	4	1	0
225	277	4	225	15	1	0
226	278	4	226	3	1	0
227	279	4	227	5	1	0
228	280	4	228	11	1	0
229	282	4	229	4	1	0
230	284	4	230	9	1	0
231	285	4	231	6	1	0
232	286	4	232	12	1	0
233	287	4	233	12	1	0
234	288	4	234	14	1	0
235	289	4	235	4	1	0
236	290	4	236	10	1	0
237	294	4	237	9	1	0
238	296	4	238	9	1	0
239	298	4	239	6	1	0
240	303	4	240	12	1	0
241	304	4	241	7	1	0
242	305	4	242	4	1	0
243	306	4	243	12	1	0
244	307	4	244	8	1	0
245	308	4	245	8	1	0
246	309	4	246	10	1	0
247	310	4	247	9	1	0
248	311	4	248	12	1	0
249	312	4	249	6	1	0
250	313	4	250	7	1	0
251	315	4	251	11	1	0
252	316	4	252	11	1	0
253	317	4	253	5	1	0
254	319	4	254	9	1	0
255	320	4	255	11	1	0
256	321	5	256	11	1	0
257	322	5	257	7	1	0
258	325	5	258	11	1	0
259	327	5	259	4	1	0
260	328	5	260	8	1	0
261	329	5	261	6	1	0
262	330	5	262	6	1	0
263	331	5	263	8	1	0
264	332	5	264	5	1	0
265	334	5	265	8	1	0
266	335	5	266	6	1	0
267	336	5	267	6	1	0
268	337	5	268	5	1	0
269	338	5	269	6	1	0
270	340	5	270	6	1	0
271	341	5	271	4	1	0
272	342	5	272	4	1	0
273	343	5	273	4	1	0
274	344	5	274	5	1	0
275	345	5	275	5	1	0
276	346	5	276	5	1	0
277	347	5	277	5	1	0
278	348	5	278	5	1	0
279	349	5	279	4	1	0
280	350	5	280	4	1	0
281	351	5	281	8	1	0
282	352	5	282	9	1	0
283	353	5	283	8	1	0
284	355	5	284	4	1	0
285	357	5	285	9	1	0
286	358	5	286	10	1	0
287	359	5	287	6	1	0
288	360	5	288	6	1	0
289	361	5	289	3	1	0
290	362	5	290	7	1	0
291	364	5	291	3	1	0
292	365	5	292	3	1	0
293	366	5	293	3	1	0
294	367	5	294	7	1	0
295	368	5	295	3	1	0
296	369	5	296	4	1	0
297	370	5	297	4	1	0
298	371	5	298	3	1	0
299	372	5	299	3	1	0
300	373	5	300	3	1	0
301	374	5	301	7	1	0
302	375	5	302	3	1	0
303	376	5	303	4	1	0
304	377	5	304	6	1	0
305	379	5	305	7	1	0
306	380	5	306	7	1	0
307	381	5	307	4	1	0
308	382	5	308	4	1	0
309	383	5	309	7	1	0
310	384	5	310	4	1	0
311	385	5	311	4	1	0
312	386	5	312	4	1	0
313	387	5	313	6	1	0
314	388	5	314	6	1	0
315	389	5	315	3	1	0
316	390	5	316	4	1	0
317	391	5	317	4	1	0
318	392	5	318	4	1	0
319	394	5	319	3	1	0
320	395	5	320	4	1	0
321	396	5	321	6	1	0
322	397	5	322	3	1	0
323	398	5	323	3	1	0
324	399	5	324	3	1	0
325	400	5	325	3	1	0
326	64	1	326	16	1	1
327	84	2	327	3	1	1
328	86	2	328	10	1	1
329	94	2	329	6	1	1
330	100	2	330	4	1	1
331	130	2	331	4	1	1
332	187	3	332	4	1	1
333	190	3	333	5	1	1
334	196	3	334	6	1	1
335	204	3	335	5	1	1
336	215	3	336	5	1	1
337	225	3	337	5	1	1
338	234	3	338	4	1	1
339	293	4	339	9	1	1
340	300	4	340	9	1	1
341	378	5	341	4	1	1
342	11	1	342	9	1	0
343	21	1	343	10	1	0
344	49	1	344	2	1	0
345	93	2	345	4	1	0
346	115	2	346	3	1	0
347	116	2	347	3	1	0
348	121	2	348	4	1	0
349	129	2	349	10	1	0
350	137	2	350	4	1	0
351	166	3	351	5	1	0
352	178	3	352	6	1	0
353	186	3	353	5	1	0
354	188	3	354	4	1	0
355	208	3	355	5	1	0
356	218	3	356	5	1	0
357	222	3	357	5	1	0
358	239	3	358	6	1	0
359	240	3	359	6	1	0
360	244	4	360	6	1	0
361	245	4	361	4	1	0
362	246	4	362	6	1	0
363	247	4	363	6	1	0
364	249	4	364	6	1	0
365	250	4	365	3	1	0
366	251	4	366	4	1	0
367	257	4	367	11	1	0
368	259	4	368	8	1	0
369	260	4	369	8	1	0
370	267	4	370	11	1	0
371	270	4	371	4	1	0
372	272	4	372	12	1	0
373	273	4	373	11	1	0
374	275	4	374	10	1	0
375	281	4	375	10	1	0
376	283	4	376	4	1	0
377	295	4	377	4	1	0
378	301	4	378	6	1	0
379	302	4	379	9	1	0
380	314	4	380	4	1	0
381	318	4	381	4	1	0
382	323	5	382	15	1	0
383	324	5	383	7	1	0
384	326	5	384	8	1	0
385	333	5	385	6	1	0
386	339	5	386	5	1	0
387	354	5	387	4	1	0
388	356	5	388	7	1	0
389	363	5	389	3	1	0
390	393	5	390	7	1	0
391	174	3	391	5	1	1
392	262	4	392	11	1	1
393	266	4	393	4	1	1
394	299	4	394	4	1	1
395	242	4	395	4	1	0
396	261	4	396	10	1	0
397	292	4	397	11	1	1
398	297	4	398	9	1	1
399	170	3	399	5	1	0
400	291	4	400	10	1	0
401	1	1	1	10	2	0
402	2	1	2	2	2	0
403	3	1	3	2	2	0
404	4	1	4	10	2	0
405	5	1	5	7	2	0
406	6	1	6	11	2	0
407	7	1	7	2	2	0
408	8	1	8	11	2	0
409	9	1	9	10	2	0
410	10	1	10	16	2	0
411	12	1	11	16	2	0
412	13	1	12	11	2	0
413	14	1	13	8	2	0
414	15	1	14	11	2	0
415	16	1	15	16	2	0
416	17	1	16	11	2	0
417	18	1	17	7	2	0
418	19	1	18	15	2	0
419	20	1	19	15	2	0
420	22	1	20	9	2	0
421	23	1	21	9	2	0
422	24	1	22	4	2	0
423	25	1	23	17	2	0
424	26	1	24	17	2	0
425	27	1	25	16	2	0
426	28	1	26	17	2	0
427	29	1	27	18	2	0
428	30	1	28	17	2	0
429	31	1	29	7	2	0
430	32	1	30	17	2	0
431	33	1	31	9	2	0
432	34	1	32	10	2	0
433	35	1	33	15	2	0
434	36	1	34	7	2	0
435	37	1	35	6	2	0
436	38	1	36	7	2	0
437	39	1	37	16	2	0
438	40	1	38	2	2	0
439	41	1	39	16	2	0
440	42	1	40	3	2	0
441	43	1	41	18	2	0
442	44	1	42	16	2	0
443	45	1	43	7	2	0
444	46	1	44	2	2	0
445	47	1	45	2	2	0
446	48	1	46	17	2	0
447	50	1	47	10	2	0
448	51	1	48	17	2	0
449	52	1	49	17	2	0
450	53	1	50	17	2	0
451	54	1	51	7	2	0
452	55	1	52	17	2	0
453	56	1	53	17	2	0
454	57	1	54	18	2	0
455	58	1	55	6	2	0
456	59	1	56	17	2	0
457	60	1	57	14	2	0
458	61	1	58	2	2	0
459	62	1	59	11	2	0
460	63	1	60	15	2	0
461	65	1	61	17	2	0
462	66	1	62	17	2	0
463	67	1	63	8	2	0
464	68	1	64	16	2	0
465	69	1	65	10	2	0
466	70	1	66	8	2	0
467	71	1	67	17	2	0
468	72	1	68	11	2	0
469	73	1	69	18	2	0
470	74	1	70	17	2	0
471	75	1	71	7	2	0
472	76	1	72	17	2	0
473	77	1	73	17	2	0
474	78	1	74	17	2	0
475	79	1	75	15	2	0
476	80	1	76	17	2	0
477	81	2	77	3	2	0
478	82	2	78	3	2	0
479	83	2	79	5	2	0
480	85	2	80	5	2	0
481	87	2	81	3	2	0
482	88	2	82	12	2	0
483	89	2	83	5	2	0
484	90	2	84	5	2	0
485	91	2	85	8	2	0
486	92	2	86	4	2	0
487	95	2	87	5	2	0
488	96	2	88	6	2	0
489	97	2	89	6	2	0
490	98	2	90	6	2	0
491	99	2	91	6	2	0
492	101	2	92	7	2	0
493	102	2	93	3	2	0
494	103	2	94	3	2	0
495	104	2	95	3	2	0
496	105	2	96	3	2	0
497	106	2	97	2	2	0
498	107	2	98	3	2	0
499	108	2	99	3	2	0
500	109	2	100	3	2	0
501	110	2	101	2	2	0
502	111	2	102	3	2	0
503	112	2	103	2	2	0
504	113	2	104	3	2	0
505	114	2	105	3	2	0
506	117	2	106	6	2	0
507	118	2	107	9	2	0
508	119	2	108	9	2	0
509	120	2	109	3	2	0
510	122	2	110	10	2	0
511	123	2	111	3	2	0
512	124	2	112	9	2	0
513	125	2	113	6	2	0
514	126	2	114	6	2	0
515	127	2	115	7	2	0
516	128	2	116	3	2	0
517	131	2	117	6	2	0
518	132	2	118	2	2	0
519	133	2	119	10	2	0
520	134	2	120	9	2	0
521	135	2	121	6	2	0
522	136	2	122	4	2	0
523	138	2	123	2	2	0
524	139	2	124	4	2	0
525	140	2	125	4	2	0
526	141	2	126	2	2	0
527	142	2	127	5	2	0
528	143	2	128	10	2	0
529	144	2	129	5	2	0
530	145	2	130	4	2	0
531	146	2	131	10	2	0
532	147	2	132	11	2	0
533	148	2	133	6	2	0
534	149	2	134	7	2	0
535	150	2	135	9	2	0
536	151	2	136	4	2	0
537	152	2	137	9	2	0
538	153	2	138	2	2	0
539	154	2	139	9	2	0
540	155	2	140	8	2	0
541	156	2	141	4	2	0
542	157	2	142	9	2	0
543	158	2	143	6	2	0
544	159	2	144	9	2	0
545	160	2	145	8	2	0
546	161	3	146	6	2	0
547	162	3	147	6	2	0
548	163	3	148	4	2	0
549	164	3	149	5	2	0
550	165	3	150	6	2	0
551	167	3	151	6	2	0
552	168	3	152	6	2	0
553	169	3	153	5	2	0
554	171	3	154	5	2	0
555	172	3	155	6	2	0
556	173	3	156	5	2	0
557	175	3	157	4	2	0
558	176	3	158	5	2	0
559	177	3	159	6	2	0
560	179	3	160	5	2	0
561	180	3	161	4	2	0
562	181	3	162	5	2	0
563	182	3	163	6	2	0
564	183	3	164	4	2	0
565	184	3	165	6	2	0
566	185	3	166	5	2	0
567	189	3	167	4	2	0
568	191	3	168	4	2	0
569	192	3	169	4	2	0
570	193	3	170	5	2	0
571	194	3	171	4	2	0
572	195	3	172	4	2	0
573	197	3	173	5	2	0
574	198	3	174	6	2	0
575	199	3	175	6	2	0
576	200	3	176	4	2	0
577	201	3	177	6	2	0
578	202	3	178	5	2	0
579	203	3	179	4	2	0
580	205	3	180	5	2	0
581	206	3	181	6	2	0
582	207	3	182	5	2	0
583	209	3	183	5	2	0
584	210	3	184	5	2	0
585	211	3	185	4	2	0
586	212	3	186	6	2	0
587	213	3	187	4	2	0
588	214	3	188	6	2	0
589	216	3	189	5	2	0
590	217	3	190	5	2	0
591	219	3	191	5	2	0
592	220	3	192	4	2	0
593	221	3	193	4	2	0
594	223	3	194	6	2	0
595	224	3	195	9	2	0
596	226	3	196	5	2	0
597	227	3	197	5	2	0
598	228	3	198	6	2	0
599	229	3	199	6	2	0
600	230	3	200	5	2	0
601	231	3	201	4	2	0
602	232	3	202	5	2	0
603	233	3	203	5	2	0
604	235	3	204	5	2	0
605	236	3	205	6	2	0
606	237	3	206	5	2	0
607	238	3	207	5	2	0
608	241	4	208	6	2	0
609	243	4	209	7	2	0
610	248	4	210	9	2	0
611	252	4	211	3	2	0
612	253	4	212	4	2	0
613	254	4	213	8	2	0
614	255	4	214	9	2	0
615	256	4	215	3	2	0
616	258	4	216	4	2	0
617	263	4	217	7	2	0
618	264	4	218	6	2	0
619	265	4	219	9	2	0
620	268	4	220	3	2	0
621	269	4	221	4	2	0
622	271	4	222	9	2	0
623	274	4	223	10	2	0
624	276	4	224	4	2	0
625	277	4	225	15	2	0
626	278	4	226	3	2	0
627	279	4	227	5	2	0
628	280	4	228	11	2	0
629	282	4	229	4	2	0
630	284	4	230	9	2	0
631	285	4	231	6	2	0
632	286	4	232	12	2	0
633	287	4	233	12	2	0
634	288	4	234	14	2	0
635	289	4	235	4	2	0
636	290	4	236	10	2	0
637	294	4	237	9	2	0
638	296	4	238	9	2	0
639	298	4	239	6	2	0
640	303	4	240	12	2	0
641	304	4	241	7	2	0
642	305	4	242	4	2	0
643	306	4	243	12	2	0
644	307	4	244	8	2	0
645	308	4	245	8	2	0
646	309	4	246	10	2	0
647	310	4	247	9	2	0
648	311	4	248	12	2	0
649	312	4	249	6	2	0
650	313	4	250	7	2	0
651	315	4	251	11	2	0
652	316	4	252	11	2	0
653	317	4	253	5	2	0
654	319	4	254	9	2	0
655	320	4	255	11	2	0
656	321	5	256	11	2	0
657	322	5	257	7	2	0
658	325	5	258	11	2	0
659	327	5	259	4	2	0
660	328	5	260	8	2	0
661	329	5	261	6	2	0
662	330	5	262	6	2	0
663	331	5	263	8	2	0
664	332	5	264	5	2	0
665	334	5	265	8	2	0
666	335	5	266	6	2	0
667	336	5	267	6	2	0
668	337	5	268	5	2	0
669	338	5	269	6	2	0
670	340	5	270	6	2	0
671	341	5	271	4	2	0
672	342	5	272	4	2	0
673	343	5	273	4	2	0
674	344	5	274	5	2	0
675	345	5	275	5	2	0
676	346	5	276	5	2	0
677	347	5	277	5	2	0
678	348	5	278	5	2	0
679	349	5	279	4	2	0
680	350	5	280	4	2	0
681	351	5	281	8	2	0
682	352	5	282	9	2	0
683	353	5	283	8	2	0
684	355	5	284	4	2	0
685	357	5	285	9	2	0
686	358	5	286	10	2	0
687	359	5	287	6	2	0
688	360	5	288	6	2	0
689	361	5	289	3	2	0
690	362	5	290	7	2	0
691	364	5	291	3	2	0
692	365	5	292	3	2	0
693	366	5	293	3	2	0
694	367	5	294	7	2	0
695	368	5	295	3	2	0
696	369	5	296	4	2	0
697	370	5	297	4	2	0
698	371	5	298	3	2	0
699	372	5	299	3	2	0
700	373	5	300	3	2	0
701	374	5	301	7	2	0
702	375	5	302	3	2	0
703	376	5	303	4	2	0
704	377	5	304	6	2	0
705	379	5	305	7	2	0
706	380	5	306	7	2	0
707	381	5	307	4	2	0
708	382	5	308	4	2	0
709	383	5	309	7	2	0
710	384	5	310	4	2	0
711	385	5	311	4	2	0
712	386	5	312	4	2	0
713	387	5	313	6	2	0
714	388	5	314	6	2	0
715	389	5	315	3	2	0
716	390	5	316	4	2	0
717	391	5	317	4	2	0
718	392	5	318	4	2	0
719	394	5	319	3	2	0
720	395	5	320	4	2	0
721	396	5	321	6	2	0
722	397	5	322	3	2	0
723	398	5	323	3	2	0
724	399	5	324	3	2	0
725	400	5	325	3	2	0
726	64	1	326	16	2	0
727	84	2	327	3	2	0
728	86	2	328	10	2	0
729	94	2	329	6	2	0
730	100	2	330	4	2	0
731	130	2	331	4	2	0
732	187	3	332	4	2	0
733	190	3	333	5	2	0
734	196	3	334	6	2	0
735	204	3	335	5	2	0
736	215	3	336	5	2	0
737	225	3	337	5	2	0
738	234	3	338	4	2	0
739	293	4	339	9	2	0
740	300	4	340	9	2	0
741	378	5	341	4	2	0
742	11	1	342	9	2	0
743	21	1	343	10	2	0
744	49	1	344	2	2	0
745	93	2	345	4	2	0
746	115	2	346	3	2	0
747	116	2	347	3	2	0
748	121	2	348	4	2	0
749	129	2	349	10	2	0
750	137	2	350	4	2	0
751	166	3	351	5	2	0
752	178	3	352	6	2	0
753	186	3	353	5	2	0
754	188	3	354	4	2	0
755	208	3	355	5	2	0
756	218	3	356	5	2	0
757	222	3	357	5	2	0
758	239	3	358	6	2	0
759	240	3	359	6	2	0
760	244	4	360	6	2	0
761	245	4	361	4	2	0
762	246	4	362	6	2	0
763	247	4	363	6	2	0
764	249	4	364	6	2	0
765	250	4	365	3	2	0
766	251	4	366	4	2	0
767	257	4	367	11	2	0
768	259	4	368	8	2	0
769	260	4	369	8	2	0
770	267	4	370	11	2	0
771	270	4	371	4	2	0
772	272	4	372	12	2	0
773	273	4	373	11	2	0
774	275	4	374	10	2	0
775	281	4	375	10	2	0
776	283	4	376	4	2	0
777	295	4	377	4	2	0
778	301	4	378	6	2	0
779	302	4	379	9	2	0
780	314	4	380	4	2	0
781	318	4	381	4	2	0
782	323	5	382	15	2	0
783	324	5	383	7	2	0
784	326	5	384	8	2	0
785	333	5	385	6	2	0
786	339	5	386	5	2	0
787	354	5	387	4	2	0
788	356	5	388	7	2	0
789	363	5	389	3	2	0
790	393	5	390	7	2	0
791	174	3	391	5	2	0
792	262	4	392	11	2	0
793	266	4	393	4	2	0
794	299	4	394	4	2	0
795	242	4	395	4	2	0
796	261	4	396	10	2	0
797	292	4	397	11	2	0
798	297	4	398	9	2	0
799	170	3	399	5	2	1
800	291	4	400	10	2	1
801	1	1	1	10	3	0
802	2	1	2	2	3	0
803	3	1	3	2	3	0
804	4	1	4	10	3	0
805	5	1	5	7	3	0
806	6	1	6	11	3	0
807	7	1	7	2	3	0
808	8	1	8	11	3	0
809	9	1	9	10	3	0
810	10	1	10	16	3	0
811	12	1	11	16	3	0
812	13	1	12	11	3	0
813	14	1	13	8	3	0
814	15	1	14	11	3	0
815	16	1	15	16	3	0
816	17	1	16	11	3	0
817	18	1	17	7	3	0
818	19	1	18	15	3	0
819	20	1	19	15	3	0
820	22	1	20	9	3	0
821	23	1	21	9	3	0
822	24	1	22	4	3	0
823	25	1	23	17	3	0
824	26	1	24	17	3	0
825	27	1	25	16	3	0
826	28	1	26	17	3	0
827	29	1	27	18	3	0
828	30	1	28	17	3	0
829	31	1	29	7	3	0
830	32	1	30	17	3	0
831	33	1	31	9	3	0
832	34	1	32	10	3	0
833	35	1	33	15	3	0
834	36	1	34	7	3	0
835	37	1	35	6	3	0
836	38	1	36	7	3	0
837	39	1	37	16	3	0
838	40	1	38	2	3	0
839	41	1	39	16	3	0
840	42	1	40	3	3	0
841	43	1	41	18	3	0
842	44	1	42	16	3	0
843	45	1	43	7	3	0
844	46	1	44	2	3	0
845	47	1	45	2	3	0
846	48	1	46	17	3	0
847	50	1	47	10	3	0
848	51	1	48	17	3	0
849	52	1	49	17	3	0
850	53	1	50	17	3	0
851	54	1	51	7	3	0
852	55	1	52	17	3	0
853	56	1	53	17	3	0
854	57	1	54	18	3	0
855	58	1	55	6	3	0
856	59	1	56	17	3	0
857	60	1	57	14	3	0
858	61	1	58	2	3	0
859	62	1	59	11	3	0
860	63	1	60	15	3	0
861	65	1	61	17	3	0
862	66	1	62	17	3	0
863	67	1	63	8	3	0
864	68	1	64	16	3	0
865	69	1	65	10	3	0
866	70	1	66	8	3	0
867	71	1	67	17	3	0
868	72	1	68	11	3	0
869	73	1	69	18	3	0
870	74	1	70	17	3	0
871	75	1	71	7	3	0
872	76	1	72	17	3	0
873	77	1	73	17	3	0
874	78	1	74	17	3	0
875	79	1	75	15	3	0
876	80	1	76	17	3	0
877	81	2	77	3	3	0
878	82	2	78	3	3	0
879	83	2	79	5	3	0
880	85	2	80	5	3	0
881	87	2	81	3	3	0
882	88	2	82	12	3	0
883	89	2	83	5	3	0
884	90	2	84	5	3	0
885	91	2	85	8	3	0
886	92	2	86	4	3	0
887	95	2	87	5	3	0
888	96	2	88	6	3	0
889	97	2	89	6	3	0
890	98	2	90	6	3	0
891	99	2	91	6	3	0
892	101	2	92	7	3	0
893	102	2	93	3	3	0
894	103	2	94	3	3	0
895	104	2	95	3	3	0
896	105	2	96	3	3	0
897	106	2	97	2	3	0
898	107	2	98	3	3	0
899	108	2	99	3	3	0
900	109	2	100	3	3	0
901	110	2	101	2	3	0
902	111	2	102	3	3	0
903	112	2	103	2	3	0
904	113	2	104	3	3	0
905	114	2	105	3	3	0
906	117	2	106	6	3	0
907	118	2	107	9	3	0
908	119	2	108	9	3	0
909	120	2	109	3	3	0
910	122	2	110	10	3	0
911	123	2	111	3	3	0
912	124	2	112	9	3	0
913	125	2	113	6	3	0
914	126	2	114	6	3	0
915	127	2	115	7	3	0
916	128	2	116	3	3	0
917	131	2	117	6	3	0
918	132	2	118	2	3	0
919	133	2	119	10	3	0
920	134	2	120	9	3	0
921	135	2	121	6	3	0
922	136	2	122	4	3	0
923	138	2	123	2	3	0
924	139	2	124	4	3	0
925	140	2	125	4	3	0
926	141	2	126	2	3	0
927	142	2	127	5	3	0
928	143	2	128	10	3	0
929	144	2	129	5	3	0
930	145	2	130	4	3	0
931	146	2	131	10	3	0
932	147	2	132	11	3	0
933	148	2	133	6	3	0
934	149	2	134	7	3	0
935	150	2	135	9	3	0
936	151	2	136	4	3	0
937	152	2	137	9	3	0
938	153	2	138	2	3	0
939	154	2	139	9	3	0
940	155	2	140	8	3	0
941	156	2	141	4	3	0
942	157	2	142	9	3	0
943	158	2	143	6	3	0
944	159	2	144	9	3	0
945	160	2	145	8	3	0
946	161	3	146	6	3	0
947	162	3	147	6	3	0
948	163	3	148	4	3	0
949	164	3	149	5	3	0
950	165	3	150	6	3	0
951	167	3	151	6	3	0
952	168	3	152	6	3	0
953	169	3	153	5	3	0
954	171	3	154	5	3	0
955	172	3	155	6	3	0
956	173	3	156	5	3	0
957	175	3	157	4	3	0
958	176	3	158	5	3	0
959	177	3	159	6	3	0
960	179	3	160	5	3	0
961	180	3	161	4	3	0
962	181	3	162	5	3	0
963	182	3	163	6	3	0
964	183	3	164	4	3	0
965	184	3	165	6	3	0
966	185	3	166	5	3	0
967	189	3	167	4	3	0
968	191	3	168	4	3	0
969	192	3	169	4	3	0
970	193	3	170	5	3	0
971	194	3	171	4	3	0
972	195	3	172	4	3	0
973	197	3	173	5	3	0
974	198	3	174	6	3	0
975	199	3	175	6	3	0
976	200	3	176	4	3	0
977	201	3	177	6	3	0
978	202	3	178	5	3	0
979	203	3	179	4	3	0
980	205	3	180	5	3	0
981	206	3	181	6	3	0
982	207	3	182	5	3	0
983	209	3	183	5	3	0
984	210	3	184	5	3	0
985	211	3	185	4	3	0
986	212	3	186	6	3	0
987	213	3	187	4	3	0
988	214	3	188	6	3	0
989	216	3	189	5	3	0
990	217	3	190	5	3	0
991	219	3	191	5	3	0
992	220	3	192	4	3	0
993	221	3	193	4	3	0
994	223	3	194	6	3	0
995	224	3	195	9	3	0
996	226	3	196	5	3	0
997	227	3	197	5	3	0
998	228	3	198	6	3	0
999	229	3	199	6	3	0
1000	230	3	200	5	3	0
1001	231	3	201	4	3	0
1002	232	3	202	5	3	0
1003	233	3	203	5	3	0
1004	235	3	204	5	3	0
1005	236	3	205	6	3	0
1006	237	3	206	5	3	0
1007	238	3	207	5	3	0
1008	241	4	208	6	3	0
1009	243	4	209	7	3	0
1010	248	4	210	9	3	0
1011	252	4	211	3	3	0
1012	253	4	212	4	3	0
1013	254	4	213	8	3	0
1014	255	4	214	9	3	0
1015	256	4	215	3	3	0
1016	258	4	216	4	3	0
1017	263	4	217	7	3	0
1018	264	4	218	6	3	0
1019	265	4	219	9	3	0
1020	268	4	220	3	3	0
1021	269	4	221	4	3	0
1022	271	4	222	9	3	0
1023	274	4	223	10	3	0
1024	276	4	224	4	3	0
1025	277	4	225	15	3	0
1026	278	4	226	3	3	0
1027	279	4	227	5	3	0
1028	280	4	228	11	3	0
1029	282	4	229	4	3	0
1030	284	4	230	9	3	0
1031	285	4	231	6	3	0
1032	286	4	232	12	3	0
1033	287	4	233	12	3	0
1034	288	4	234	14	3	0
1035	289	4	235	4	3	0
1036	290	4	236	10	3	0
1037	294	4	237	9	3	0
1038	296	4	238	9	3	0
1039	298	4	239	6	3	0
1040	303	4	240	12	3	0
1041	304	4	241	7	3	0
1042	305	4	242	4	3	0
1043	306	4	243	12	3	0
1044	307	4	244	8	3	0
1045	308	4	245	8	3	0
1046	309	4	246	10	3	0
1047	310	4	247	9	3	0
1048	311	4	248	12	3	0
1049	312	4	249	6	3	0
1050	313	4	250	7	3	0
1051	315	4	251	11	3	0
1052	316	4	252	11	3	0
1053	317	4	253	5	3	0
1054	319	4	254	9	3	0
1055	320	4	255	11	3	0
1056	321	5	256	11	3	0
1057	322	5	257	7	3	0
1058	325	5	258	11	3	0
1059	327	5	259	4	3	0
1060	328	5	260	8	3	0
1061	329	5	261	6	3	0
1062	330	5	262	6	3	0
1063	331	5	263	8	3	0
1064	332	5	264	5	3	0
1065	334	5	265	8	3	0
1066	335	5	266	6	3	0
1067	336	5	267	6	3	0
1068	337	5	268	5	3	0
1069	338	5	269	6	3	0
1070	340	5	270	6	3	0
1071	341	5	271	4	3	0
1072	342	5	272	4	3	0
1073	343	5	273	4	3	0
1074	344	5	274	5	3	0
1075	345	5	275	5	3	0
1076	346	5	276	5	3	0
1077	347	5	277	5	3	0
1078	348	5	278	5	3	0
1079	349	5	279	4	3	0
1080	350	5	280	4	3	0
1081	351	5	281	8	3	0
1082	352	5	282	9	3	0
1083	353	5	283	8	3	0
1084	355	5	284	4	3	0
1085	357	5	285	9	3	0
1086	358	5	286	10	3	0
1087	359	5	287	6	3	0
1088	360	5	288	6	3	0
1089	361	5	289	3	3	0
1090	362	5	290	7	3	0
1091	364	5	291	3	3	0
1092	365	5	292	3	3	0
1093	366	5	293	3	3	0
1094	367	5	294	7	3	0
1095	368	5	295	3	3	0
1096	369	5	296	4	3	0
1097	370	5	297	4	3	0
1098	371	5	298	3	3	0
1099	372	5	299	3	3	0
1100	373	5	300	3	3	0
1101	374	5	301	7	3	0
1102	375	5	302	3	3	0
1103	376	5	303	4	3	0
1104	377	5	304	6	3	0
1105	379	5	305	7	3	0
1106	380	5	306	7	3	0
1107	381	5	307	4	3	0
1108	382	5	308	4	3	0
1109	383	5	309	7	3	0
1110	384	5	310	4	3	0
1111	385	5	311	4	3	0
1112	386	5	312	4	3	0
1113	387	5	313	6	3	0
1114	388	5	314	6	3	0
1115	389	5	315	3	3	0
1116	390	5	316	4	3	0
1117	391	5	317	4	3	0
1118	392	5	318	4	3	0
1119	394	5	319	3	3	0
1120	395	5	320	4	3	0
1121	396	5	321	6	3	0
1122	397	5	322	3	3	0
1123	398	5	323	3	3	0
1124	399	5	324	3	3	0
1125	400	5	325	3	3	0
1126	64	1	326	16	3	0
1127	84	2	327	3	3	0
1128	86	2	328	10	3	0
1129	94	2	329	6	3	0
1130	100	2	330	4	3	0
1131	130	2	331	4	3	0
1132	187	3	332	4	3	0
1133	190	3	333	5	3	0
1134	196	3	334	6	3	0
1135	204	3	335	5	3	0
1136	215	3	336	5	3	0
1137	225	3	337	5	3	0
1138	234	3	338	4	3	0
1139	293	4	339	9	3	0
1140	300	4	340	9	3	0
1141	378	5	341	4	3	0
1142	11	1	342	9	3	1
1143	21	1	343	10	3	1
1144	49	1	344	2	3	1
1145	93	2	345	4	3	1
1146	115	2	346	3	3	1
1147	116	2	347	3	3	1
1148	121	2	348	4	3	1
1149	129	2	349	10	3	1
1150	137	2	350	4	3	1
1151	166	3	351	5	3	1
1152	178	3	352	6	3	1
1153	186	3	353	5	3	1
1154	188	3	354	4	3	1
1155	208	3	355	5	3	1
1156	218	3	356	5	3	1
1157	222	3	357	5	3	1
1158	239	3	358	6	3	1
1159	240	3	359	6	3	1
1160	244	4	360	6	3	1
1161	245	4	361	4	3	1
1162	246	4	362	6	3	1
1163	247	4	363	6	3	1
1164	249	4	364	6	3	1
1165	250	4	365	3	3	1
1166	251	4	366	4	3	1
1167	257	4	367	11	3	1
1168	259	4	368	8	3	1
1169	260	4	369	8	3	1
1170	267	4	370	11	3	1
1171	270	4	371	4	3	1
1172	272	4	372	12	3	1
1173	273	4	373	11	3	1
1174	275	4	374	10	3	1
1175	281	4	375	10	3	1
1176	283	4	376	4	3	1
1177	295	4	377	4	3	1
1178	301	4	378	6	3	1
1179	302	4	379	9	3	1
1180	314	4	380	4	3	1
1181	318	4	381	4	3	1
1182	323	5	382	15	3	1
1183	324	5	383	7	3	1
1184	326	5	384	8	3	1
1185	333	5	385	6	3	1
1186	339	5	386	5	3	1
1187	354	5	387	4	3	1
1188	356	5	388	7	3	1
1189	363	5	389	3	3	1
1190	393	5	390	7	3	1
1191	174	3	391	5	3	1
1192	262	4	392	11	3	1
1193	266	4	393	4	3	1
1194	299	4	394	4	3	1
1195	242	4	395	4	3	1
1196	261	4	396	10	3	1
1197	292	4	397	11	3	1
1198	297	4	398	9	3	1
1199	170	3	399	5	3	1
1200	291	4	400	10	3	1

## Sheet: DADOS GERAIS
ORDEM	FAZENDA	ID VACA	A CONFERIR	IDADE (ano)	ELISA	CCT	PPDa (PPDa72 – PPDa0)	PPDb/SCT (PPDb72 – PPDb0)	PPDb/SCT (Resutls)			% TUBERCULINIZAÇÃO
1	CASTANHAL	BV 257	BV 257	6	1	1	4.8	1.2	NEGATIVO			TOTAL		FAZ. 1	FAZ. 2	FAZ. 3	FAZ. 4	FAZ. 5
2	CASTANHAL	JRE 208	JRE 208	4	1	1	7.2	5.0	POSITIVO			POSITIVO	0	0	0	0	0	0
3	CASTANHAL	JRE 149	JRE 149	7	1	1	4.1	2.7	NEGATIVO			INCONCLUSIVO	0.5% (2/400)	1.25% (1/80)	1.25% (1/80)	0	0	0
4	CASTANHAL	BA 182	BA 182	6	1	1	3.0	2.9	INCONCLUSIVO			NEGATIVO	99.5% (398/400)	98.75% (79/80)	98.75% (79/80)	100% (80/80)	100% (80/80)	100% (80/80)
5	CASTANHAL	JRE 205	JRE 205	4	1	1	5.4	3.4	INCONCLUSIVO
6	CASTANHAL	JRE 185	JRE 185	6	1	1	5.8	3.0	INCONCLUSIVO			% ELISA
7	CASTANHAL	JRE 163	JRE 163	6	1	1	5.5	2.7	INCONCLUSIVO			TOTAL		FAZ. 1	FAZ. 2	FAZ. 3	FAZ. 4	FAZ. 5
8	CASTANHAL	BA 196	BA 196	9	1	1	2.4	1.4	NEGATIVO			POSITIVO	5.5% (22/400)	8.75% (7/80)	10% (8/80)	6.25% (5/80)	1.25% (1/80)	1.25% (1/80)
9	CASTANHAL	JRE 166	JRE 166	6	1	1	8.6	2.9	INCONCLUSIVO			NEGATIVO	94.5% (378/400)	91.25% (73/80)	90% (72/80)	93.75% (75/80)	98.75% (79/80)	98.75% (79/80)
10	CASTANHAL	BA 136	BA 136	3	1	1	6.7	3.1	INCONCLUSIVO
11	CASTANHAL	JRE 148	JRE 148	4	1	1	9.1	3.8	INCONCLUSIVO
12	CASTANHAL	JRE 268	JRE 268	3	1	1	3.6	1.2	NEGATIVO			TUBERCULINIZAÇÃO
13	CASTANHAL	BA 223	BA 223	4	1	1	3.0	1.4	NEGATIVO			TOTAL		FAZ. 1	FAZ. 2	FAZ. 3	FAZ. 4	FAZ. 5
14	CASTANHAL	GXS 2298	GXS 2298	8	1	1	1.8	0.9	NEGATIVO			POSITIVO	-	-	-	-	-	-
15	CASTANHAL	GXS 2230	GXS 2230	9	1	1	4.1	1.5	NEGATIVO			INCONCLUSIVO	2	1	1	-	-	-
16	CASTANHAL	JRE 300	JRE 300	3	1	1	1.9	0.2	NEGATIVO			NEGATIVO	398	79	79	80	80	80
17	CASTANHAL	GXS 2004	GXS 2004	11	1	1	3.7	2.3	INCONCLUSIVO
18	CASTANHAL	JRE 258	JRE 258	4	1	1	1.7	1.0	NEGATIVO			ELISA
19	CASTANHAL	SIT 147	SIT 147	8	1	1	2.7	2.3	INCONCLUSIVO			TOTAL		FAZ. 1	FAZ. 2	FAZ. 3	FAZ. 4	FAZ. 5
20	CASTANHAL	GXS 2297	GXS 2297	8	1	1	3.0	2.6	INCONCLUSIVO			POSITIVO	22	7	8	5	1	1
21	CASTANHAL	GXS 2091	GXS 2091	10	1	1	5.6	7.3	POSITIVO			NEGATIVO	378	73	72	75	79	79
22	CASTANHAL	GXS 2006	GXS 2006	11	2	1	8.2	2.2	INCONCLUSIVO
23	CASTANHAL	JRE 150	JRE 150	7	1	1	7.5	1.7	NEGATIVO		FAZENDAS	RESENHA	FAZENDA	ATUAL 12.4.20
24	CASTANHAL	BV 248	BV 248	6	1	1	4.3	1.4	NEGATIVO			1	CASTANHAL	CAPITAO POCO
25	CASTANHAL	GXS 2224	GXS 2224	9	1	1	1.9	0.1	NEGATIVO			2	SÃO FRANCISCO	GARRAFAO DO NORTE
26	CASTANHAL	JRE 211	JRE 211	4	2	1	4.1	3.1	INCONCLUSIVO			3	GARRAFÃO DO NORTE	SAO FRANCISCO
27	CASTANHAL	GXS 2019	GXS 2019	11	1	1	4.3	3.0	INCONCLUSIVO			4	SANTA IZABEL	CASTANHAL
28	CASTANHAL	BAN 500	BAN 500	3	1	1	1.6	1.1	NEGATIVO			5	CAPITÃO POÇO	SANTA ISABEL
29	CASTANHAL	BA 137	BA 137	4	1	1	1.4	0.1	NEGATIVO
30	CASTANHAL	JRE 244	JRE 244	4	1	1	1.1	2.6	INCONCLUSIVO
31	CASTANHAL	GXS 2226	GXS 2226	9	1	1	2.8	1.6	NEGATIVO		TUBERCULINIZAÇAO	1	NEGATIVO
32	CASTANHAL	GXS 1852	GXS 1852	12	1	1	3.4	2.0	INCONCLUSIVO			2	INCONCLUSIVO
33	CASTANHAL	GXS 1962	GXS 1962	11	1	1	1.9	2.6	INCONCLUSIVO			3	POSITIVO
34	CASTANHAL	GXS 2161	GXS 2161	10	1	1	4.2	1.2	NEGATIVO
35	CASTANHAL	GXS 2076	GXS 2076	10	1	1	5.7	2.1	INCONCLUSIVO
36	CASTANHAL	JRE 218	JRE 218	4	1	1	4.0	0.9	NEGATIVO		ELISA	1	NEGATIVO
37	CASTANHAL	GXS 1564	GXS 1564	15	1	1	2.2	1.5	NEGATIVO			2	POSITIVO
38	CASTANHAL	JRE 263	JRE 263	3	1	1	2.5	1.5	NEGATIVO
39	CASTANHAL	BA 157	BA 157	5	1	1	2.8	0.3	NEGATIVO
40	CASTANHAL	GXS 2041	GXS 2041	11	1	1	4.4	1.9	NEGATIVO
41	CASTANHAL	GXS 2071	GXS 2071	10	1	1	3.9	3.1	INCONCLUSIVO
42	CASTANHAL	JRE 227	JRE 227	4	1	1	4.2	1.9	NEGATIVO			SCT
43	CASTANHAL	JRE 216	JRE 216	4	1	1	2.6	2.1	INCONCLUSIVO			B (mm)	Sensibilidade	Consistência	Outras alterações	Interpretação
44	CASTANHAL	GXS 2259	GXS 2259	9	1	1	3.4	1.9	NEGATIVO			0 a 1,9	-	-	-	negativo
45	CASTANHAL	JRE 164	JRE 164	6	1	1	3.5	1.3	NEGATIVO			2,0 a 3,9	pouca dor	endurecida	delimitada	inconclusivo
46	CASTANHAL	GXS 1855	GXS 1855	12	1	1	2.7	1.1	NEGATIVO			2,0 a 3,9	muita dor	macia	exsudato, necrose	positivo
47	CASTANHAL	GXS 1837	GXS 1837	12	1	1	4.0	1.3	NEGATIVO			>=4,0	-	-	-	positivo
48	CASTANHAL	GXS 1697	GXS 1697	14	1	1	6.0	0.6	NEGATIVO
49	CASTANHAL	N 180	N 180	4	1	1	3.5	0.9	NEGATIVO
50	CASTANHAL	EBD 4327	EBD 4327	10	1	1	0.9	0.7	NEGATIVO
51	CASTANHAL	GXS 2057	GXS 2057	10	1	2	4.0	6.2	POSITIVO			CCT
52	CASTANHAL	ALBE 685	ALBE 685	11	2	1	3.6	5.5	POSITIVO			DB - A (mm)	Interpretação
53	CASTANHAL	GXS 2218	GXS 2218	9	2	1	2.9	1.4	NEGATIVO
54	CASTANHAL	GXS 2234	GXS 2234	9	1	1	5.4	1.5	NEGATIVO			≤ 1,9	negativo
55	CASTANHAL	BA 197	BA 197	4	1	1	6.3	2.9	INCONCLUSIVO			2,0 a 3,9	inconclusivo
56	CASTANHAL	BA 195	BA 195	9	1	1	4.7	1.7	NEGATIVO			>= 4,0	positivo
57	CASTANHAL	GXS 2253	GXS 2253	9	2	1	4.1	4.5	POSITIVO
58	CASTANHAL	JRE 158	JRE 158	6	1	1	2.2	0.9	NEGATIVO
59	CASTANHAL	JRE 248	JRE 248	4	2	1	3.3	2.0	INCONCLUSIVO
60	CASTANHAL	GXS 2239	GXS 2239	9	2	1	2.3	0.8	NEGATIVO
61	CASTANHAL	JRE 170	JRE 170	6	1	1	1.7	2.6	INCONCLUSIVO
62	CASTANHAL	GXS 2220	GXS 2220	9	1	1	0.9	2.4	INCONCLUSIVO
63	CASTANHAL	JRE 139	JRE 139	12	1	1	1.8	1.5	NEGATIVO
64	CASTANHAL	FVT 3592	FVT 3592	7	1	1	3.5	1.5	NEGATIVO
65	CASTANHAL	JRE 246	JRE 246	4	1	1	2.0	0.7	NEGATIVO
66	CASTANHAL	JRE 134	JRE 134	12	1	1	4.0	1.2	NEGATIVO
67	CASTANHAL	GXS 2294	GXS 2294	8	1	1	3.0	0.5	NEGATIVO
68	CASTANHAL	GXS 2273	GXS 2273	8	1	1	1.1	1.3	NEGATIVO
69	CASTANHAL	GXS 2125	GXS 2125	10	1	1	4.2	0.5	NEGATIVO
70	CASTANHAL	GXS 2225	GXS 2225	9	1	1	1.2	0.6	NEGATIVO
71	CASTANHAL	GXS 1925	GXS 1925	12	1	1	4.2	1.6	NEGATIVO
72	CASTANHAL	BAI 193	BAI 193	6	1	1	4.2	1.8	NEGATIVO
73	CASTANHAL	GXS 2376	GXS 2376	7	1	1	0.6	0.8	NEGATIVO
74	CASTANHAL	JRE 203	JRE 203	4	1	1	2.9	3.1	INCONCLUSIVO
75	CASTANHAL	GXS 2015	GXS 2015	11	1	1	2.2	1.7	NEGATIVO
76	CASTANHAL	GXS 2122	GXS 2122	11	1	1	1.6	0.8	NEGATIVO
77	CASTANHAL	BA 147	BA 147	5	1	1	4.2	1.5	NEGATIVO
78	CASTANHAL	JRE 235	JRE 235	4	1	1	3.6	2.6	INCONCLUSIVO
79	CASTANHAL	ECM 4838	ECM 4838	9	1	1	1.9	0.5	NEGATIVO
80	CASTANHAL	GXS 1943	GXS 1943	11	1	1	2.5	1.2	NEGATIVO
81	SAO FCO.	231	231	6	1	1	0.9	0.7	NEGATIVO
82	SAO FCO.	542	542	6	1	1	1.3	1.1	NEGATIVO
83	SAO FCO.	1059	1059	4	1	1	1.2	0.6	NEGATIVO
84	SAO FCO.	557	557	5	1	1	1.9	0.5	NEGATIVO
85	SAO FCO.	302	302	6	1	1	1.1	1.1	NEGATIVO
86	SAO FCO.	458	458	5	1	1	2.3	2.7	INCONCLUSIVO
87	SAO FCO.	200	200	6	1	1	3.4	0.8	NEGATIVO
88	SAO FCO.	331	331	6	1	1	0.6	0.5	NEGATIVO
89	SAO FCO.	632	632	5	1	1	0.4	0.3	NEGATIVO
90	SAO FCO.	638	638	5	1	2	0.2	3.9	INCONCLUSIVO
91	SAO FCO.	455	455	5	1	1	0.8	1.2	NEGATIVO
92	SAO FCO.	241	241	6	1	1	2.1	1.6	NEGATIVO
93	SAO FCO.	627	627	5	1	1	1.8	1.2	NEGATIVO
94	SAO FCO.	605	605	5	2	1	2.8	2.4	INCONCLUSIVO
95	SAO FCO.	1003	1003	4	1	1	3.1	1.3	NEGATIVO
96	SAO FCO.	622	622	5	1	1	2.0	0.9	NEGATIVO
97	SAO FCO.	242	242	6	1	1	1.9	1.8	NEGATIVO
98	SAO FCO.	291	291	6	1	1	1.7	2.0	INCONCLUSIVO
99	SAO FCO.	1046	1046	5	1	1	2.4	1.4	NEGATIVO
100	SAO FCO.	1039	1039	4	1	1	1.3	0.5	NEGATIVO
101	SAO FCO.	503	503	5	1	1	2.5	0.8	NEGATIVO
102	SAO FCO.	218	218	6	1	1	2.2	0.8	NEGATIVO
103	SAO FCO.	1078	1078	4	1	1	1.6	0.4	NEGATIVO
104	SAO FCO.	247	247	6	1	1	3.2	1.0	NEGATIVO
105	SAO FCO.	596	596	5	1	1	2.4	0.8	NEGATIVO
106	SAO FCO.	558	558	5	1	1	18.8	2.1	INCONCLUSIVO
107	SAO FCO.	1010	1010	4	2	1	1.4	0.7	NEGATIVO
108	SAO FCO.	299	299	4	1	1	5.5	2.1	INCONCLUSIVO
109	SAO FCO.	1030	1030	4	1	1	1.5	0.6	NEGATIVO
110	SAO FCO.	572	572	5	2	1	1.6	1.1	NEGATIVO
111	SAO FCO.	1016	1016	4	1	1	2.4	1.6	NEGATIVO
112	SAO FCO.	1055	1055	4	1	1	1.0	0.4	NEGATIVO
113	SAO FCO.	552	552	5	1	1	4.0	0.2	NEGATIVO
114	SAO FCO.	1008	1008	4	1	1	1.8	1.0	NEGATIVO
115	SAO FCO.	1076	1076	4	1	1	2.2	1.7	NEGATIVO
116	SAO FCO.	225	225	6	2	1	1.0	0.1	NEGATIVO
117	SAO FCO.	598	598	5	1	1	1.7	1.0	NEGATIVO
118	SAO FCO.	287	287	6	1	1	1.2	1.3	NEGATIVO
119	SAO FCO.	217	217	6	1	1	3.9	1.8	NEGATIVO
120	SAO FCO.	1067	1067	4	1	1	1.6	0.7	NEGATIVO
121	SAO FCO.	290	290	6	1	1	4.1	1.3	NEGATIVO
122	SAO FCO.	626	626	5	1	1	2.8	0.7	NEGATIVO
123	SAO FCO.	1011	1011	4	1	1	1.5	1.1	NEGATIVO
124	SAO FCO.	599	599	5	2	1	3.8	1.0	NEGATIVO
125	SAO FCO.	507	507	5	1	1	1.0	0.4	NEGATIVO
126	SAO FCO.	306	306	6	1	1	2.5	1.8	NEGATIVO
127	SAO FCO.	528	528	5	1	1	0.8	0.3	NEGATIVO
128	SAO FCO.	631	631	5	1	1	2.2	2.2	INCONCLUSIVO
129	SAO FCO.	518	518	5	1	1	1.1	0.7	NEGATIVO
130	SAO FCO.	610	610	5	1	1	4.6	0.4	NEGATIVO
131	SAO FCO.	1086	1086	4	1	1	2.7	1.0	NEGATIVO
132	SAO FCO.	285	285	6	1	1	2.6	1.9	NEGATIVO
133	SAO FCO.	1063	1063	4	1	1	0.9	0.7	NEGATIVO
134	SAO FCO.	293	293	6	1	1	4.0	0.7	NEGATIVO
135	SAO FCO.	505	505	5	2	1	1.7	1.7	NEGATIVO
136	SAO FCO.	402	402	5	1	1	1.2	1.4	NEGATIVO
137	SAO FCO.	525	525	5	1	1	1.3	0.6	NEGATIVO
138	SAO FCO.	497	497	5	1	1	4.1	2.1	INCONCLUSIVO
139	SAO FCO.	543	543	5	1	1	2.9	1.2	NEGATIVO
140	SAO FCO.	1019	1019	4	1	1	16.8	1.6	NEGATIVO
141	SAO FCO.	1061	1061	4	1	1	6.1	1.9	NEGATIVO
142	SAO FCO.	573	573	5	1	1	3.7	3.1	INCONCLUSIVO
143	SAO FCO.	329	329	6	1	1	2.2	1.1	NEGATIVO
144	SAO FCO.	243	243	9	1	1	3.4	0.4	NEGATIVO
145	SAO FCO.	529	529	5	2	1	2.8	0.5	NEGATIVO
146	SAO FCO.	534	534	5	1	1	2.5	0.8	NEGATIVO
147	SAO FCO.	524	524	5	1	1	3.6	1.8	NEGATIVO
148	SAO FCO.	813	813	6	1	1	2.3	0.0	NEGATIVO
149	SAO FCO.	816	816	6	1	1	2.2	0.9	NEGATIVO
150	SAO FCO.	509	509	5	1	1	2.0	0.8	NEGATIVO
151	SAO FCO.	1018	1018	4	1	1	2.0	1.0	NEGATIVO
152	SAO FCO.	553	553	5	1	1	1.6	0.5	NEGATIVO
153	SAO FCO.	555	555	5	1	1	1.8	1.2	NEGATIVO
154	SAO FCO.	1032	1032	4	2	1	5.1	0.9	NEGATIVO
155	SAO FCO.	544	544	5	1	1	1.0	0.4	NEGATIVO
156	SAO FCO.	210	210	6	1	1	1.8	0.6	NEGATIVO
157	SAO FCO.	434	434	5	1	1	1.2	0.5	NEGATIVO
158	SAO FCO.	516	516	5	1	1	1.1	1.8	NEGATIVO
159	SAO FCO.	202	202	6	1	1	5.5	3.0	INCONCLUSIVO
160	SAO FCO.	252	252	6	1	1	2.2	2.0	INCONCLUSIVO
161	GARRAFAO	4310	4310	3	1	1	1.6	0.5	NEGATIVO
162	GARRAFAO	JFN 930	JFN 930	3	1	1	0.1	0.0	NEGATIVO
163	GARRAFAO	J 209	J 209	5	1	1	1.8	1.1	NEGATIVO
164	GARRAFAO	4414	4414	3	2	1	3.8	1.2	NEGATIVO
165	GARRAFAO	J 167	J 167	5	1	1	1.4	0.8	NEGATIVO
166	GARRAFAO	J 362	J 362	10	2	1	0.9	1.3	NEGATIVO
167	GARRAFAO	JFN 885	JFN 885	3	1	1	2.6	0.4	NEGATIVO
168	GARRAFAO	J 44	J 44	12	1	1	1.7	1.7	NEGATIVO
169	GARRAFAO	J 152	J 152	5	1	1	2.8	1.9	NEGATIVO
170	GARRAFAO	3831	3831	5	1	1	2.7	0.8	NEGATIVO
171	GARRAFAO	J 06	J 06	8	1	1	1.5	1.1	NEGATIVO
172	GARRAFAO	J 333	J 333	4	1	1	2.8	0.8	NEGATIVO
173	GARRAFAO	J 345	J 345	4	1	1	2.8	2.2	INCONCLUSIVO
174	GARRAFAO	4080	4080	6	2	1	2.0	0.9	NEGATIVO
175	GARRAFAO	J 208	J 208	5	1	1	2.5	1.6	NEGATIVO
176	GARRAFAO	4038	4038	6	1	1	1.4	0.0	NEGATIVO
177	GARRAFAO	3999	3999	6	1	1	2.4	1.0	NEGATIVO
178	GARRAFAO	4100	4100	6	1	1	3.2	0.6	NEGATIVO
179	GARRAFAO	4039	4039	6	1	1	2.6	0.7	NEGATIVO
180	GARRAFAO	J 320	J 320	4	2	1	2.8	0.9	NEGATIVO
181	GARRAFAO	J 36	J 36	7	1	1	1.3	0.2	NEGATIVO
182	GARRAFAO	EP 57	EP 57	3	1	1	1.4	1.2	NEGATIVO
183	GARRAFAO	4402	4402	3	1	1	0.7	0.1	NEGATIVO
184	GARRAFAO	4322	4322	3	1	1	2.4	0.5	NEGATIVO
185	GARRAFAO	4318	4318	3	1	1	1.1	1.1	NEGATIVO
186	GARRAFAO	4442	4442	2	1	1	3.9	1.3	NEGATIVO
187	GARRAFAO	4285	4285	3	1	1	3.0	1.8	NEGATIVO
188	GARRAFAO	4302	4302	3	1	1	2.5	0.4	NEGATIVO
189	GARRAFAO	4320	4320	3	1	1	1.3	0.1	NEGATIVO
190	GARRAFAO	4433	4433	2	1	1	0.3	1.3	NEGATIVO
191	GARRAFAO	4424	4424	3	1	1	3.4	1.7	NEGATIVO
192	GARRAFAO	4419	4419	2	1	1	1.7	0.8	NEGATIVO
193	GARRAFAO	4315	4315	3	1	1	0.0	0.1	NEGATIVO
194	GARRAFAO	4284	4284	3	1	1	1.3	1.7	NEGATIVO
195	GARRAFAO	4422	4422	3	1	1	5.0	2.7	INCONCLUSIVO
196	GARRAFAO	4403	4403	3	1	1	2.9	2.2	INCONCLUSIVO
197	GARRAFAO	JFN 313	JFN 313	6	1	1	0.4	0.4	NEGATIVO
198	GARRAFAO	JFNA 647	JFNA 647	9	1	1	0.8	0.7	NEGATIVO
199	GARRAFAO	JFN 26	JFN 26	9	1	1	0.9	0.5	NEGATIVO
200	GARRAFAO	JFN 903	JFN 903	3	1	1	0.9	1.7	NEGATIVO
201	GARRAFAO	JFN 846	JFN 846	4	1	1	3.4	2.3	INCONCLUSIVO
202	GARRAFAO	JFNA 533	JFNA 533	10	1	1	1.0	0.8	NEGATIVO
203	GARRAFAO	JFN 880	JFN 880	3	1	1	3.6	1.0	NEGATIVO
204	GARRAFAO	JFN 20	JFN 20	9	1	1	2.3	1.7	NEGATIVO
205	GARRAFAO	JFN 421	JFN 421	6	1	1	0.5	0.6	NEGATIVO
206	GARRAFAO	JFN 201	JFN 201	6	1	1	0.8	0.4	NEGATIVO
207	GARRAFAO	JFN 208	JFN 208	7	1	1	2.5	0.8	NEGATIVO
208	GARRAFAO	JFN 920	JFN 920	3	1	1	2.2	0.8	NEGATIVO
209	GARRAFAO	JFNA 540	JFNA 540	10	1	1	2.6	2.4	INCONCLUSIVO
210	GARRAFAO	JFN 777	JFN 777	4	2	1	1.2	1.4	NEGATIVO
211	GARRAFAO	JFN 340	JFN 340	6	1	1	0.6	1.1	NEGATIVO
212	GARRAFAO	JFN 963	JFN 963	2	1	1	0.7	0.9	NEGATIVO
213	GARRAFAO	JFNA 472	JFNA 472	10	1	1	0.0	0.3	NEGATIVO
214	GARRAFAO	EBD 5172	EBD 5172	9	1	1	0.7	1.3	NEGATIVO
215	GARRAFAO	JFN 400	JFN 400	6	1	1	1.7	0.0	NEGATIVO
216	GARRAFAO	JFN 803	JFN 803	4	1	1	4.6	1.6	NEGATIVO
217	GARRAFAO	JFN 808	JFN 808	4	1	1	2.3	2.0	INCONCLUSIVO
218	GARRAFAO	JFN 961	JFN 961	2	1	1	1.4	1.0	NEGATIVO
219	GARRAFAO	JFN 801	JFN 801	4	1	1	0.1	0.8	NEGATIVO
220	GARRAFAO	JFN 725	JFN 725	4	1	1	1.5	1.0	NEGATIVO
221	GARRAFAO	JFN 962	JFN 962	2	1	1	0.2	0.8	NEGATIVO
222	GARRAFAO	JFN 493	JFN 493	5	1	1	2.1	0.2	NEGATIVO
223	GARRAFAO	JFNA 468	JFNA 468	10	1	1	0.6	0.2	NEGATIVO
224	GARRAFAO	JFN 514	JFN 514	5	1	1	2.1	1.1	NEGATIVO
225	GARRAFAO	JFN 796	JFN 796	4	1	1	1.5	1.1	NEGATIVO
226	GARRAFAO	JFNA 441	JFNA 441	10	1	1	1.1	1.6	NEGATIVO
227	GARRAFAO	JFN 970	JFN 970	11	1	1	1.9	1.6	NEGATIVO
228	GARRAFAO	JAPA 2842	JAPA 2842	6	1	1	1.8	0.0	NEGATIVO
229	GARRAFAO	JFN 268	JFN 268	7	1	1	1.1	0.5	NEGATIVO
230	GARRAFAO	JFN 39	JFN 39	9	1	1	2.2	1.3	NEGATIVO
231	GARRAFAO	JFN 848	JFN 848	4	1	1	1.7	0.9	NEGATIVO
232	GARRAFAO	JFNA 739	JFNA 739	9	1	1	1.0	0.9	NEGATIVO
233	GARRAFAO	JFN 995	JFN 995	2	1	1	1.3	1.2	NEGATIVO
234	GARRAFAO	JFN 08	JFN 08	9	1	1	2.4	1.0	NEGATIVO
235	GARRAFAO	JFN 93	JFN 93	8	1	1	1.5	0.8	NEGATIVO
236	GARRAFAO	JFN 743	JFN 743	4	1	1	1.7	0.5	NEGATIVO
237	GARRAFAO	JFN 19	JFN 19	9	1	1	2.1	0.0	NEGATIVO
238	GARRAFAO	JFN 296	JFN 296	6	1	1	2.5	0.8	NEGATIVO
239	GARRAFAO	NNFR 273	NNFR 273	9	1	1	1.5	0.9	NEGATIVO
240	GARRAFAO	JFN 87	JFN 87	8	1	1	2.0	0.5	NEGATIVO
241	STA ISABEL	8	8	11	1	1	2.8	1.8	NEGATIVO
242	STA ISABEL	42	42	7	1	1	0.9	1.4	NEGATIVO
243	STA ISABEL	97	97	15	1	1	4.0	2.3	INCONCLUSIVO
244	STA ISABEL	101	101	7	1	1	2.3	2.4	INCONCLUSIVO
245	STA ISABEL	105	105	11	1	1	1.6	1.4	NEGATIVO
246	STA ISABEL	108	108	8	1	1	2.3	2.0	INCONCLUSIVO
247	STA ISABEL	114	114	4	1	1	0.8	0.8	NEGATIVO
248	STA ISABEL	183	183	8	1	1	0.8	0.5	NEGATIVO
249	STA ISABEL	192	192	6	1	1	3.6	0.8	NEGATIVO
250	STA ISABEL	195	195	6	1	1	1.4	0.6	NEGATIVO
251	STA ISABEL	203	203	8	1	1	0.9	0.9	NEGATIVO
252	STA ISABEL	207	207	5	1	1	2.3	1.6	NEGATIVO
253	STA ISABEL	208	208	6	1	1	10.5	2.7	INCONCLUSIVO
254	STA ISABEL	223	223	8	1	1	3.9	1.7	NEGATIVO
255	STA ISABEL	225	225	6	1	1	2.9	0.3	NEGATIVO
256	STA ISABEL	229	229	6	1	1	3.1	1.6	NEGATIVO
257	STA ISABEL	230	230	5	1	1	3.5	1.3	NEGATIVO
258	STA ISABEL	278	278	6	1	1	1.6	1.3	NEGATIVO
259	STA ISABEL	279	279	5	1	1	3.9	2.4	INCONCLUSIVO
260	STA ISABEL	289	289	6	1	1	0.3	1.0	NEGATIVO
261	STA ISABEL	302	302	4	1	1	0.6	0.9	NEGATIVO
262	STA ISABEL	304	304	4	1	1	0.8	0.8	NEGATIVO
263	STA ISABEL	307	307	4	1	1	0.0	1.0	NEGATIVO
264	STA ISABEL	314	314	5	1	1	4.2	1.7	NEGATIVO
265	STA ISABEL	336	336	5	1	1	3.4	1.2	NEGATIVO
266	STA ISABEL	338	338	5	1	1	0.2	0.9	NEGATIVO
267	STA ISABEL	348	348	5	1	1	1.6	0.0	NEGATIVO
268	STA ISABEL	362	362	5	1	1	1.3	1.6	NEGATIVO
269	STA ISABEL	376	376	4	1	1	1.0	0.4	NEGATIVO
270	STA ISABEL	377	377	4	1	1	0.9	0.9	NEGATIVO
271	STA ISABEL	395	395	8	1	1	3.7	1.6	NEGATIVO
272	STA ISABEL	396	396	9	1	1	0.0	1.6	NEGATIVO
273	STA ISABEL	410	410	8	1	1	2.3	1.3	NEGATIVO
274	STA ISABEL	421	421	4	1	1	1.9	2.3	INCONCLUSIVO
275	STA ISABEL	459	459	4	1	1	2.6	0.7	NEGATIVO
276	STA ISABEL	838	838	7	1	1	2.6	2.7	INCONCLUSIVO
277	STA ISABEL	865	865	9	1	1	1.7	0.9	NEGATIVO
278	STA ISABEL	877	877	10	1	1	0.0	0.4	NEGATIVO
279	STA ISABEL	970	970	6	1	1	0.1	0.3	NEGATIVO
280	STA ISABEL	1004	1004	6	1	1	1.5	0.5	NEGATIVO
281	STA ISABEL	1550	1550	3	1	1	2.0	0.9	NEGATIVO
282	STA ISABEL	1561	1561	7	1	1	0.8	1.1	NEGATIVO
283	STA ISABEL	1568	1568	3	1	1	5.3	3.7	INCONCLUSIVO
284	STA ISABEL	1570	1570	3	1	1	1.1	0.4	NEGATIVO
285	STA ISABEL	1578	1578	3	1	1	2.2	1.0	NEGATIVO
286	STA ISABEL	1579	1579	3	1	1	1.6	0.9	NEGATIVO
287	STA ISABEL	1585	1585	7	1	1	0.0	1.3	NEGATIVO
288	STA ISABEL	1586	1586	3	1	1	2.1	1.7	NEGATIVO
289	STA ISABEL	1593	1593	4	1	1	1.7	0.5	NEGATIVO
290	STA ISABEL	1600	1600	4	1	1	0.9	0.8	NEGATIVO
291	STA ISABEL	1602	1602	3	1	1	0.6	1.5	NEGATIVO
292	STA ISABEL	1610	1610	3	1	1	1.2	1.4	NEGATIVO
293	STA ISABEL	1613	1613	3	1	1	2.6	1.1	NEGATIVO
294	STA ISABEL	1620	1620	7	1	1	0.2	1.3	NEGATIVO
295	STA ISABEL	1638	1638	3	1	1	0.8	0.4	NEGATIVO
296	STA ISABEL	1655	1655	4	1	1	5.9	1.4	NEGATIVO
297	STA ISABEL	1677	1677	6	1	1	0.0	0.0	NEGATIVO
298	STA ISABEL	1678	1678	4	2	1	1.0	0.8	NEGATIVO
299	STA ISABEL	1699	1699	7	1	1	0.9	0.6	NEGATIVO
300	STA ISABEL	1705	1705	7	1	1	0.9	0.7	NEGATIVO
301	STA ISABEL	1726	1726	4	1	1	1.2	0.6	NEGATIVO
302	STA ISABEL	1730	1730	4	1	1	0.2	0.4	NEGATIVO
303	STA ISABEL	1735	1735	7	1	1	1.6	1.0	NEGATIVO
304	STA ISABEL	1745	1745	4	1	1	2.7	1.2	NEGATIVO
305	STA ISABEL	1746	1746	4	1	1	0.7	0.9	NEGATIVO
306	STA ISABEL	1757	1757	4	1	1	2.2	1.9	NEGATIVO
307	STA ISABEL	1769	1769	6	1	1	2.5	0.9	NEGATIVO
308	STA ISABEL	1785	1785	6	1	1	1.7	0.5	NEGATIVO
309	STA ISABEL	1786	1786	3	1	1	0.8	0.9	NEGATIVO
310	STA ISABEL	1795	1795	4	1	1	4.7	1.3	NEGATIVO
311	STA ISABEL	1797	1797	4	1	1	0.1	0.0	NEGATIVO
312	STA ISABEL	1958	1958	4	1	1	0.5	0.4	NEGATIVO
313	STA ISABEL	1961	1961	7	1	1	1.6	2.5	INCONCLUSIVO
314	STA ISABEL	2009	2009	3	1	1	2.1	0.0	NEGATIVO
315	STA ISABEL	2035	2035	4	1	1	0.2	0.3	NEGATIVO
316	STA ISABEL	2152	2152	6	1	1	1.8	0.3	NEGATIVO
317	STA ISABEL	2232	2232	3	1	1	1.2	0.0	NEGATIVO
318	STA ISABEL	2239	2239	3	1	1	0.2	0.5	NEGATIVO
319	STA ISABEL	2241	2241	3	1	1	0.8	0.7	NEGATIVO
320	STA ISABEL	2242	2242	3	1	1	1.3	1.8	NEGATIVO
321	CAP POCO	3403	3403	10	1	1	0.1	0.1	NEGATIVO
322	CAP POCO	220646	220646	2	1	1	2.3	1.3	NEGATIVO
323	CAP POCO	220394	220394	2	1	1	4.0	1.6	NEGATIVO
324	CAP POCO	633931	633931	10	1	1	3.0	1.1	NEGATIVO
325	CAP POCO	633147	633147	7	1	1	1.7	0.1	NEGATIVO
326	CAP POCO	633061	633061	11	1	1	0.9	0.7	NEGATIVO
327	CAP POCO	15095	15095	2	1	1	2.0	1.8	NEGATIVO
328	CAP POCO	633923	633923	11	1	1	0.2	0.1	NEGATIVO
329	CAP POCO	632930	632930	10	1	1	0.6	0.6	NEGATIVO
330	CAP POCO	632954	632954	16	1	1	0.9	0.7	NEGATIVO
331	CAP POCO	631576	631576	9	1	1	2.3	2.2	INCONCLUSIVO
332	CAP POCO	633410	633410	16	1	1	0.9	0.7	NEGATIVO
333	CAP POCO	15075	15075	11	1	1	2.2	3.2	NEGATIVO
334	CAP POCO	632111	632111	8	1	1	3.8	1.3	NEGATIVO
335	CAP POCO	632319	632319	11	1	1	2.4	0.3	NEGATIVO
336	CAP POCO	632213	632213	16	1	1	2.6	0.5	NEGATIVO
337	CAP POCO	633072	633072	11	1	1	0.9	0.4	NEGATIVO
338	CAP POCO	631713	631713	7	1	1	2.6	1.7	NEGATIVO
339	CAP POCO	634288	634288	15	1	1	1.8	0.4	NEGATIVO
340	CAP POCO	633195	633195	15	1	1	2.7	0.8	NEGATIVO
341	CAP POCO	633944	633944	10	1	1	3.6	2.0	INCONCLUSIVO
342	CAP POCO	631856	631856	9	1	1	1.9	0.4	NEGATIVO
343	CAP POCO	634047	634047	9	1	1	1.4	0.2	NEGATIVO
344	CAP POCO	634886	634886	4	1	1	0.8	0.3	NEGATIVO
345	CAP POCO	633695	633695	17	1	1	1.0	0.3	NEGATIVO
346	CAP POCO	631928	631928	17	1	1	1.8	0.9	NEGATIVO
347	CAP POCO	633192	633192	16	1	1	3.9	1.5	NEGATIVO
348	CAP POCO	634648	634648	17	1	1	4.2	0.6	NEGATIVO
349	CAP POCO	631748	631748	18	1	1	3.5	1.5	NEGATIVO
350	CAP POCO	633446	633446	17	1	1	1.5	0.5	NEGATIVO
351	CAP POCO	632557	632557	7	1	1	1.0	0.9	NEGATIVO
352	CAP POCO	633858	633858	17	1	1	0.8	0.4	NEGATIVO
353	CAP POCO	632464	632464	9	1	1	1.7	1.2	NEGATIVO
354	CAP POCO	633568	633568	10	1	1	0.6	0.0	NEGATIVO
355	CAP POCO	633648	633648	15	1	1	0.4	0.1	NEGATIVO
356	CAP POCO	634299	634299	7	1	1	1.1	0.1	NEGATIVO
357	CAP POCO	633234	633234	6	1	1	3.6	0.7	NEGATIVO
358	CAP POCO	631824	631824	7	1	1	1.8	1.2	NEGATIVO
359	CAP POCO	634613	634613	16	1	1	0.4	0.3	NEGATIVO
360	CAP POCO	15101	15101	2	1	1	0.0	0.2	NEGATIVO
361	CAP POCO	633585	633585	16	1	1	0.0	0.1	NEGATIVO
362	CAP POCO	634409	634409	3	1	1	2.7	0.9	NEGATIVO
363	CAP POCO	631670	631670	18	1	1	1.0	0.5	NEGATIVO
364	CAP POCO	633054	633054	16	1	1	3.0	0.8	NEGATIVO
365	CAP POCO	631736	631736	7	1	1	4.0	0.6	NEGATIVO
366	CAP POCO	15132	15132	2	1	1	3.1	1.5	NEGATIVO
367	CAP POCO	15135	15135	2	1	1	1.5	0.3	NEGATIVO
368	CAP POCO	631952	631952	17	1	1	2.3	0.4	NEGATIVO
369	CAP POCO	15083	15083	2	1	1	3.6	2.8	INCONCLUSIVO
370	CAP POCO	631633	631633	10	1	1	0.9	0.5	NEGATIVO
371	CAP POCO	632616	632616	17	1	1	2.0	0.4	NEGATIVO
372	CAP POCO	633784	633784	17	1	1	0.5	0.6	NEGATIVO
373	CAP POCO	632206	632206	17	1	1	0.6	0.0	NEGATIVO
374	CAP POCO	632738	632738	7	1	1	1.7	1.2	NEGATIVO
375	CAP POCO	632851	632851	17	1	1	0.7	0.4	NEGATIVO
376	CAP POCO	633111	633111	17	1	1	1.4	0.8	NEGATIVO
377	CAP POCO	632893	632893	18	1	1	3.7	0.9	NEGATIVO
378	CAP POCO	634360	634360	6	1	1	0.4	0.2	NEGATIVO
379	CAP POCO	632598	632598	17	1	1	3.2	0.0	NEGATIVO
380	CAP POCO	632175	632175	14	1	1	0.9	0.0	NEGATIVO
381	CAP POCO	15089	15089	2	1	1	0.2	0.0	NEGATIVO
382	CAP POCO	632702	632702	11	1	1	3.4	1.9	NEGATIVO
383	CAP POCO	634794	634794	15	1	1	0.0	0.0	NEGATIVO
384	CAP POCO	632228	632228	16	2	1	0.7	0.6	NEGATIVO
385	CAP POCO	631939	631939	17	1	1	2.4	1.2	NEGATIVO
386	CAP POCO	631942	631942	17	1	1	3.5	0.9	NEGATIVO
387	CAP POCO	633864	633864	8	1	1	1.6	0.2	NEGATIVO
388	CAP POCO	631796	631796	16	1	1	0.6	0.7	NEGATIVO
389	CAP POCO	633128	633128	10	1	1	4.6	1.0	NEGATIVO
390	CAP POCO	632504	632504	8	1	1	3.8	1.3	NEGATIVO
391	CAP POCO	634540	634540	17	1	1	1.3	1.7	NEGATIVO
392	CAP POCO	632296	632296	11	1	1	0.6	0.8	NEGATIVO
393	CAP POCO	634649	634649	18	1	1	1.4	1.0	NEGATIVO
394	CAP POCO	1271	1271	17	1	1	3.6	0.5	NEGATIVO
395	CAP POCO	631781	631781	7	1	1	1.7	0.4	NEGATIVO
396	CAP POCO	634287	634287	17	1	1	1.1	0.6	NEGATIVO
397	CAP POCO	634652	634652	17	1	1	1.3	0.5	NEGATIVO
398	CAP POCO	634338	634338	17	1	1	0.4	0.3	NEGATIVO
399	CAP POCO	631807	631807	15	1	1	1.6	1.4	NEGATIVO
400	CAP POCO	634702	634702	17	1	1	2.2	0.4	NEGATIVO
